# Supplementary material for: Insights into Butyrate Production in a Controlled Fermentation System via Gene Predictions
Source: mSystems. 2017 Jul 18;2(4):e00051-17. doi: 10.1128/mSystems.00051-17 (PMC5516221; doi:10.1128/mSystems.00051-17)
Supplement: DATA SET S1 [file sys004172120sd1.xlsx]

## Sheet: metagenome_predictions.tab
# Constructed from biom file
#OTU ID	0.47	0.07	0.043	0.052	0.044	KEGG_Description
K01365	0	0	0	0	0	cathepsin L [EC:3.4.22.15]
K01364	0	0	0	0	0	streptopain [EC:3.4.22.10]
K01361	11	4	19	13	30	lactocepin [EC:3.4.21.96]
K01360	0	0	0	0	0	proprotein convertase subtilisin/kexin type 2 [EC:3.4.21.94]
K01362	216	1105	439	570	848	None
K02249	0	0	0	0	0	competence protein ComGG
K05841	0	0	0	0	0	sterol 3beta-glucosyltransferase [EC:2.4.1.173]
K05844	0	2	4	1	25	ribosomal protein S6 modification protein
K05845	203	33	338	248	305	osmoprotectant transport system substrate-binding protein
K05846	649	244	494	335	491	osmoprotectant transport system permease protein
K05847	449	211	400	278	388	osmoprotectant transport system ATP-binding protein
K00508	0	0	0	0	2	linoleoyl-CoA desaturase [EC:1.14.19.3]
K00500	2	2	4	1	26	phenylalanine-4-hydroxylase [EC:1.14.16.1]
K00507	1	2	0	0	4	stearoyl-CoA desaturase (delta-9 desaturase) [EC:1.14.19.1]
K00504	0	0	0	0	0	peptidylglycine monooxygenase [EC:1.14.17.3]
K00505	0	0	1	0	3	tyrosinase [EC:1.14.18.1]
K12521	0	0	0	0	0	minor pilin subunit PapF
K01101	252	197	114	71	132	4-nitrophenyl phosphatase [EC:3.1.3.41]
K01103	1	0	0	0	0	6-phosphofructo-2-kinase / fructose-2,6-bisphosphatase [EC:2.7.1.105 3.1.3.46];fructose-2,6-bisphosphatase [EC:3.1.3.46]
K12520	0	0	0	0	0	minor pilin subunit PapE
K01104	804	2018	1549	1369	2877	protein-tyrosine phosphatase [EC:3.1.3.48]
K05592	266	1282	657	739	997	ATP-dependent RNA helicase DeaD [EC:3.6.4.13];ATP-dependent RNA helicase DeaD
K05593	13	364	669	499	1664	aminoglycoside 6-adenylyltransferase [EC:2.7.7.-]
K05590	0	0	0	0	0	ATP-dependent RNA helicase SrmB [EC:2.7.7.-]
K05591	1	2	4	1	26	ATP-independent RNA helicase DbpA [EC:3.6.4.13];ATP-independent RNA helicase DbpA
K05596	2	4	5	2	36	LysR family transcriptional regulator, chromosome initiation inhibitor
K05597	1	2	2	0	16	glutamin-(asparagin-)ase [EC:3.5.1.38]
K05594	0	0	0	0	0	ElaB protein
K05595	7	46	473	347	504	multiple antibiotic resistance protein
K05599	0	0	1	0	4	anthranilate 1,2-dioxygenase (deaminating, decarboxylating) large subunit [EC:1.14.12.1]
K11964	0	0	0	0	0	pellino
K11962	0	0	0	0	0	urea transport system ATP-binding protein
K14540	268	579	813	578	1886	ribosome biogenesis GTPase A
K12529	0	0	0	0	0	putative selenate reductase FAD-binding subunit
K12528	0	0	0	0	0	putative selenate reductase molybdopterin-binding subunit
K06353	0	0	0	0	0	phosphatase RapC regulator
K02456	5	9	42	14	177	general secretion pathway protein G
K02457	3	4	5	1	32	general secretion pathway protein H
K02454	4	5	9	2	68	general secretion pathway protein E
K02455	3	4	6	1	42	general secretion pathway protein F
K02452	2	2	3	1	23	general secretion pathway protein C
K02453	5	8	41	14	172	general secretion pathway protein D
K02450	0	0	0	0	5	general secretion pathway protein A
K02103	6	361	712	531	1692	GntR family transcriptional regulator, arabinose operon transcriptional repressor
K08138	5	1038	224	423	369	MFS transporter, SP family, xylose:H+ symportor
K02108	336	1440	691	751	1028	F-type H+-transporting ATPase subunit a [EC:3.6.3.14]
K02109	337	1440	691	752	1028	F-type H+-transporting ATPase subunit b [EC:3.6.3.14]
K02458	3	4	5	1	33	general secretion pathway protein I
K02459	3	4	5	1	33	general secretion pathway protein J
K08137	0	0	0	0	0	MFS transporter, SP family, galactose:H+ symporter
K03851	0	0	0	0	0	taurine-pyruvate aminotransferase [EC:2.6.1.77]
K03850	0	0	0	0	0	alpha-1,2-glucosyltransferase [EC:2.4.1.-];alpha-1,2-glucosyltransferase [EC:2.4.1.256]
K03852	2	2	0	0	2	sulfoacetaldehyde acetyltransferase [EC:2.3.3.15]
K03855	2	19	20	11	53	ferredoxin like protein
K03856	260	916	1452	1064	3515	3-deoxy-7-phosphoheptulonate synthase [EC:2.5.1.54]
K13018	0	0	0	0	1	UDP-D-GlcNAc3NA acetyltransferase [EC:2.3.1.-]
K13019	6	2	16	4	30	UDP-GlcNAc3NAcA epimerase [EC:5.1.3.23]
K13010	0	0	0	0	0	perosamine synthetase
K13011	0	0	0	0	0	O-antigen biosynthesis protein WbqL
K13012	1	358	655	495	1635	O-antigen biosynthesis protein WbqP
K13013	0	0	0	0	0	O-antigen biosynthesis protein WbqV
K13014	0	0	3	0	19	undecaprenyl phosphate-alpha-L-ara4FN deformylase [EC:3.5.-.-]
K13015	0	0	0	0	1	UDP-N-acetyl-D-glucosamine dehydrogenase [EC:1.1.1.-]
K13016	0	0	0	0	1	UDP-D-GlcNAcA oxidase [EC:1.1.1.-]
K13017	0	0	0	0	1	UDP-3-keto-D-GlcNAcA aminotransferase [EC:2.6.1.-]
K08566	0	0	0	0	0	plasminogen activator [EC:3.4.23.48]
K08567	0	0	0	0	0	hydrogenase 2 maturation protease [EC:3.4.24.-]
K13274	0	0	0	0	0	cell wall-associated protease [EC:3.4.21.-]
K13275	0	1	0	0	0	major intracellular serine protease [EC:3.4.21.-]
K13276	0	0	0	0	0	bacillopeptidase F [EC:3.4.21.-]
K13277	0	0	0	0	0	minor extracellular protease Epr [EC:3.4.21.-]
K03275	0	0	0	0	0	UDP-glucose:(glucosyl)LPS alpha-1,3-glucosyltransferase [EC:2.4.1.-]
K03274	3	23	55	24	183	ADP-L-glycero-D-manno-heptose 6-epimerase [EC:5.1.3.20]
K03277	0	0	0	0	0	heptosyltransferase IV [EC:2.4.-.-]
K03276	0	0	0	0	0	UDP-glucose/galactose:(glucosyl)LPS alpha-1,2-glucosyl/galactosyltransferase [EC:2.4.1.-]
K03271	9	1068	326	509	712	phosphoheptose isomerase [EC:5.-.-.-]
K03270	9	1421	971	1003	2323	3-deoxy-D-manno-octulosonate 8-phosphate phosphatase (KDO 8-P phosphatase) [EC:3.1.3.45]
K03273	5	24	62	25	221	D-glycero-D-manno-heptose 1,7-bisphosphate phosphatase [EC:3.1.3.-]
K03272	5	10	79	28	309	D-beta-D-heptose 7-phosphate kinase / D-beta-D-heptose 1-phosphate adenosyltransferase [EC:2.7.1.- 2.7.7.-]
K03279	0	0	0	0	0	UDP-glucose:(galactosyl)LPS alpha-1,2-glucosyltransferase [EC:2.4.1.58]
K03278	0	0	0	0	0	UDP-D-galactose:(glucosyl)LPS alpha-1,3-D-galactosyltransferase [EC:2.4.1.44]
K11022	0	0	0	0	0	structural toxin protein (hemagglutinin/hemolysin) RtxA
K12277	0	0	0	0	0	MSHA biogenesis protein MshF
K12276	0	0	0	0	0	MSHA biogenesis protein MshE
K12270	3	30	12	5	12	accessory secretory protein Asp3
K11058	0	0	0	0	0	enterotoxin Cpe
K12279	0	0	0	0	0	MSHA biogenesis protein MshI
K12278	0	0	0	0	0	MSHA biogenesis protein MshG
K07557	0	0	0	0	0	archaeosine tRNA-ribosyltransferase [EC:2.4.2.-]
K07550	0	0	0	0	0	benzoylsuccinyl-CoA thiolase BbsB subunit [EC:2.3.1.-]
K07552	189	71	314	225	371	MFS transporter, DHA1 family, bicyclomycin/chloramphenicol resistance protein
K06319	0	0	0	0	0	spore maturation protein CgeA
K09909	0	0	0	0	2	hypothetical protein
K09908	0	0	4	1	24	hypothetical protein
K12051	0	0	0	0	0	ComB7 competence protein
K12050	0	0	0	0	0	ComB8 competence protein
K12057	2	2	0	0	2	conjugal transfer pilus assembly protein TraF
K12056	2	2	0	0	2	conjugal transfer mating pair stabilization protein TraG
K06221	3	4	2	0	4	2,5-diketo-D-gluconate reductase A [EC:1.1.1.274]
K09900	0	0	0	0	0	hypothetical protein
K09903	295	1649	1325	1238	2649	uridylate kinase [EC:2.7.4.22]
K09902	0	0	4	1	26	hypothetical protein
K09904	0	0	0	0	0	hypothetical protein
K09907	0	0	0	0	0	hypothetical protein
K09906	0	0	0	0	2	hypothetical protein
K11501	0	0	0	0	0	centromere protein I
K03234	0	0	0	0	0	elongation factor EF-2 [EC:3.6.5.3];elongation factor 2
K00773	295	1649	1325	1238	2649	queuine tRNA-ribosyltransferase [EC:2.4.2.29]
K00772	3	23	60	25	210	5'-methylthioadenosine phosphorylase [EC:2.4.2.28]
K00777	0	0	0	0	0	None
K00776	0	0	0	0	0	NAD-diphthamide ADP-ribosyltransferase [EC:2.4.2.36]
K06313	0	0	0	0	0	spore germination protein
K06315	0	0	0	0	0	transcriptional regulator of the spore photoproduct lyase operon
K05574	0	0	0	0	0	NADH dehydrogenase I subunit 3 [EC:1.6.5.3];NAD(P)H-quinone oxidoreductase subunit 3 [EC:1.6.5.3]
K10201	0	0	0	0	0	N-acetylglucosamine transport system permease protein
K07176	0	0	0	0	0	putative serine/threonine protein kinase
K07177	38	16	289	210	257	PDZ domain-containing protein
K07174	0	0	0	0	0	Mn2+-dependent serine/threonine protein kinase [EC:2.7.1.-]
K07175	4	24	42	17	112	PhoH-like ATPase
K07172	2	0	1	0	4	None
K07173	278	1615	1220	1181	2410	S-ribosylhomocysteine lyase [EC:4.4.1.21]
K07170	199	1070	338	536	567	GAF domain-containing protein
K07171	294	613	1031	746	1998	None
K07178	0	0	4	1	24	RIO kinase 1 [EC:2.7.11.1]
K07179	0	0	0	0	0	RIO kinase 2 [EC:2.7.11.1]
K00195	0	0	0	0	0	acetyl-CoA decarbonylase/synthase complex subunit epsilon;carbon-monoxide dehydrogenase epsilon subunit [EC:1.2.99.2]
K00194	0	1	0	1	1	acetyl-CoA decarbonylase/synthase complex subunit delta;carbon-monoxide dehydrogenase delta subunit [EC:1.2.99.2]
K00197	0	1	0	1	1	carbon-monoxide dehydrogenase gamma subunit [EC:1.2.99.2];acetyl-CoA decarbonylase/synthase complex subunit gamma [EC:2.1.1.-]
K00196	0	0	0	0	0	carbon-monoxide dehydrogenase iron sulfur subunit
K00191	0	0	0	0	0	CO-methylating acetyl-CoA synthase [EC:2.3.1.169]
K00190	0	0	0	0	0	carbon monoxide dehydrogenase / acetyl-CoA synthase subunit beta [EC:1.2.7.4 1.2.99.2 2.3.1.169]
K00193	0	0	0	0	0	acetyl-CoA decarbonylase/synthase complex subunit beta [EC:2.3.1.-];carbon-monoxide dehydrogenase beta subunit [EC:1.2.99.2]
K00192	0	0	0	0	0	acetyl-CoA decarbonylase/synthase complex subunit alpha [EC:1.2.99.2];carbon-monoxide dehydrogenase alpha subunit [EC:1.2.99.2]
K00198	8	5	32	8	62	carbon-monoxide dehydrogenase catalytic subunit [EC:1.2.99.2]
K06405	62	540	703	514	1690	stage V sporulation protein AC
K10109	84	191	259	178	227	maltose/maltodextrin transport system permease protein
K10108	88	221	271	183	239	maltose/maltodextrin transport system substrate-binding protein
K10107	1	0	0	0	0	capsular polysaccharide transport system permease protein
K01828	0	0	0	0	0	None
K01829	0	0	0	0	0	protein disulfide-isomerase [EC:5.3.4.1]
K01826	3	4	4	0	28	5-carboxymethyl-2-hydroxymuconate isomerase [EC:5.3.3.10]
K01825	0	1	14	4	99	3-hydroxyacyl-CoA dehydrogenase / enoyl-CoA hydratase / 3-hydroxybutyryl-CoA epimerase / enoyl-CoA isomerase [EC:1.1.1.35 4.2.1.17 5.1.2.3 5.3.3.8]
K01822	2	3	0	0	2	steroid delta-isomerase [EC:5.3.3.1]
K01823	204	33	78	53	76	isopentenyl-diphosphate delta-isomerase [EC:5.3.3.2]
K01820	0	0	0	0	0	None
K01821	197	30	76	52	76	4-oxalocrotonate tautomerase [EC:5.3.2.-]
K00999	0	0	0	0	0	CDP-diacylglycerol--inositol 3-phosphatidyltransferase [EC:2.7.8.11]
K00998	70	1252	370	527	762	phosphatidylserine synthase [EC:2.7.8.8]
K00995	378	1124	1961	1417	3939	CDP-diacylglycerol--glycerol-3-phosphate 3-phosphatidyltransferase [EC:2.7.8.5]
K00997	224	396	1006	728	2060	holo-[acyl-carrier protein] synthase [EC:2.7.8.7]
K00996	2	5	36	13	130	undecaprenyl-phosphate galactose phosphotransferase [EC:2.7.8.6]
K00991	99	1610	1262	1234	2628	2-C-methyl-D-erythritol 4-phosphate cytidylyltransferase [EC:2.7.7.60]
K00990	19	21	32	13	89	[protein-PII] uridylyltransferase [EC:2.7.7.59]
K00992	0	1	1	0	1	None
K11028	0	0	0	0	0	vacuolating cytotoxin
K02622	208	1091	376	551	661	topoisomerase IV subunit B [EC:5.99.1.-]
K02625	0	0	1	0	5	MFS transporter, MHS family, dicarboxylic acid transporter PcaT
K03564	73	1613	1237	1183	2565	peroxiredoxin Q/BCP [EC:1.11.1.15]
K13489	0	0	3	0	19	chemotaxis-related protein WspD
K13488	0	0	3	0	19	chemotaxis-related protein WspB
K13483	2	2	4	1	26	xanthine dehydrogenase YagT iron-sulfur-binding subunit
K13482	1	2	4	1	26	xanthine dehydrogenase large subunit [EC:1.17.1.4]
K13481	1	2	4	1	26	xanthine dehydrogenase small subunit [EC:1.17.1.4]
K13480	0	0	0	0	0	xanthine dehydrogenase iron-sulfur-binding subunit
K13487	0	0	2	0	13	methyl-accepting chemotaxis protein WspA
K13486	0	0	3	0	19	chemotaxis protein methyltransferase WspC
K14680	0	0	0	0	0	RNA ligase [EC:6.5.1.3]
K14681	0	0	0	0	0	argininosuccinate lyase / amino-acid N-acetyltransferase [EC:4.3.2.1 2.3.1.1]
K14682	1	2	4	1	28	amino-acid N-acetyltransferase [EC:2.3.1.1]
K08358	2	2	0	0	2	tetrathionate reductase subunit B
K08357	2	2	0	0	2	tetrathionate reductase subunit A
K08356	0	0	0	0	0	arsenite oxidase large subunit [EC:1.20.98.1]
K08355	0	0	0	0	0	arsenite oxidase small subunit [EC:1.20.98.1]
K03469	483	1666	1319	1198	2578	ribonuclease HI [EC:3.1.26.4]
K03462	0	0	0	0	0	nicotinamide phosphoribosyltransferase [EC:2.4.2.12]
K03464	1	2	1	0	7	muconolactone D-isomerase [EC:5.3.3.4]
K03465	5	389	667	501	1648	thymidylate synthase (FAD) [EC:2.1.1.148]
K03466	504	1678	1580	1422	2882	DNA segregation ATPase FtsK/SpoIIIE, S-DNA-T family
K01648	0	0	0	0	0	ATP citrate (pro-S)-lyase [EC:2.3.3.8]
K01649	276	1994	1893	1679	4128	2-isopropylmalate synthase [EC:2.3.3.13]
K01643	391	77	221	130	336	citrate lyase subunit alpha / citrate CoA-transferase [EC:4.1.3.6 2.8.3.10];citrate lyase subunit alpha [EC:4.1.3.6]
K01640	5	9	8	2	47	hydroxymethylglutaryl-CoA lyase [EC:4.1.3.4]
K01641	18	7	62	45	55	hydroxymethylglutaryl-CoA synthase [EC:2.3.3.10]
K01646	194	43	94	63	117	citrate lyase subunit gamma [EC:4.1.3.6]
K01647	321	2128	1650	1510	3843	citrate synthase [EC:2.3.3.1]
K01644	406	93	229	135	379	citrate lyase subunit beta [EC:4.1.3.6];citrate lyase subunit beta / citryl-CoA lyase [EC:4.1.3.6 4.1.3.34]
K02597	0	0	0	0	0	nitrogen fixation protein NifZ
K02626	0	0	0	0	0	arginine decarboxylase [EC:4.1.1.19]
K02595	0	0	0	0	0	nitrogen fixation protein NifW
K02594	12	4	32	7	60	homocitrate synthase NifV
K02593	0	0	0	0	0	nitrogen fixation protein NifT
K02592	6	2	16	4	30	nitrogenase molybdenum-iron protein NifN
K02591	6	3	17	4	32	nitrogenase molybdenum-iron protein beta chain [EC:1.18.6.1]
K02590	6	2	16	4	31	nitrogen regulatory protein PII 2
K02598	12	2	16	5	31	nitrite transporter NirC
K02849	1	18	20	11	52	heptosyltransferase III [EC:2.4.-.-]
K14061	0	0	0	0	0	universal stress protein F
K14062	0	1	0	0	0	outer membrane protein N
K14063	0	0	0	0	0	AraC family transcriptional regulator, positive regulator of tynA and feaB
K14064	0	0	0	0	0	universal stress protein C
K14065	0	0	0	0	0	universal stress protein D
K14067	0	0	0	0	0	malate-CoA ligase subunit beta [EC:6.2.1.9]
K02841	1	18	24	12	77	heptosyltransferase I [EC:2.4.-.-]
K02840	0	0	0	0	0	UDP-D-galactose:(glucosyl)LPS alpha-1,6-D-galactosyltransferase [EC:2.4.1.-]
K02843	3	28	96	84	321	heptosyltransferase II [EC:2.4.-.-]
K02844	0	0	4	1	24	UDP-glucose:(heptosyl)LPS alpha-1,3-glucosyltransferase [EC:2.4.1.-]
K02847	0	0	0	0	0	O-antigen ligase [EC:6.-.-.-]
K02846	0	0	0	0	0	N-methyl-L-tryptophan oxidase [EC:1.5.3.-]
K02102	0	0	0	0	0	arabinose operon protein AraM
K09758	4	4	59	36	58	aspartate 4-decarboxylase [EC:4.1.1.12]
K06039	0	0	0	0	0	uncharacterized protein involved in oxidation of intracellular sulfur
K06034	0	0	0	0	0	sulfopyruvate decarboxylase subunit alpha [EC:4.1.1.79]
K06036	0	0	0	0	0	None
K06037	0	0	0	0	0	None
K06032	0	0	0	0	0	None
K01581	20	53	174	75	565	ornithine decarboxylase [EC:4.1.1.17]
K02702	0	0	0	0	0	photosystem I 4.8kDa protein
K02659	1	2	4	1	28	twitching motility protein PilI
K13490	0	0	2	0	15	two-component system, chemotaxis family, sensor histidine kinase and response regulator WspE
K13491	0	0	3	0	19	two-component system, chemotaxis family, response regulator WspF [EC:3.1.1.61]
K03644	5	10	221	164	217	lipoic acid synthetase [EC:2.8.1.8]
K03645	0	0	0	0	0	negative modulator of initiation of replication
K03646	3	20	22	11	69	colicin import membrane protein
K03647	215	35	299	215	263	protein involved in ribonucleotide reduction
K03640	9	1064	285	496	565	peptidoglycan-associated lipoprotein
K03641	3	20	24	12	81	TolB protein
K03642	8	1057	251	436	475	rare lipoprotein A
K03643	3	20	24	12	81	LPS-assembly lipoprotein
K03648	292	1288	633	730	884	uracil-DNA glycosylase [EC:3.2.2.-];uracil-DNA glycosylase [EC:3.2.2.27]
K03649	1	2	1	0	10	TDG/mug DNA glycosylase family protein [EC:3.2.2.-]
K06694	0	0	0	0	0	26S proteasome non-ATPase regulatory subunit 10
K11814	0	0	0	0	0	multidrug resistance protein EbrA
K12428	1	2	0	0	0	fatty acid CoA ligase FadD32
K12429	0	0	0	0	0	fatty acid CoA ligase FadD36
K12422	0	0	0	0	0	long chain fatty acid CoA ligase FadD10 [EC:6.2.1.-]
K12423	0	0	0	0	0	fatty acid CoA ligase FadD21
K12420	0	0	0	0	0	ketoreductase [EC:1.1.1.-];ketoacyl reductase [EC:1.3.1.-]
K12421	0	0	0	0	0	fatty acid CoA ligase FadD9
K12426	0	0	0	0	0	long chain fatty acid CoA FadD26
K12427	0	0	0	0	0	fatty acid CoA ligase FadD28
K12424	0	0	0	0	0	fatty acid CoA ligase FadD22
K12425	0	0	0	0	0	fatty acid CoA ligase FadD23
K07349	0	0	0	0	0	minor fimbrial subunit
K07348	0	0	0	0	0	minor fimbrial subunit
K05380	0	0	0	0	0	phycoerythrin-associated linker protein
K07345	1	3	4	1	24	major type 1 subunit fimbrin (pilin)
K07344	0	0	0	0	0	type IV secretion system protein TrbL
K07347	1	4	6	1	36	outer membrane usher protein
K07346	0	1	3	0	20	fimbrial chaperone protein
K07341	19	9	235	174	216	death on curing protein
K07340	0	0	0	0	2	hypothetical protein
K07343	8	358	670	499	1674	DNA transformation protein and related proteins
K07342	0	0	0	0	0	protein transport protein SEC61 subunit gamma and related proteins
K06968	0	0	4	1	24	ribosomal RNA large subunit methyltransferase M [EC:2.1.1.-]
K06969	138	1796	1062	1037	2439	putative SAM-dependent methyltransferase;ribosomal RNA large subunit methyltransferase I [EC:2.1.1.-]
K06962	213	39	127	68	229	None
K06963	0	0	0	0	0	;tRNA acetyltransferase TAN1
K06960	286	584	1040	742	2085	None
K06961	0	0	0	0	0	ribosomal RNA assembly protein
K06966	226	1443	1256	1209	2575	None
K06967	267	577	816	579	1901	;tRNA (adenine-N(1)-)-methyltransferase [EC:2.1.1.36]
K06964	0	0	0	0	0	None
K06965	0	0	0	0	0	protein pelota
K08995	0	0	5	2	34	putative membrane protein
K08994	3	4	5	1	39	putative membrane protein
K08997	0	0	0	0	6	hypothetical protein
K08996	189	26	247	181	227	putative membrane protein
K08990	0	0	0	0	0	putative membrane protein
K08993	0	0	3	0	19	putative membrane protein
K08992	0	0	0	0	2	putative membrane protein
K08999	1	1	3	2	4	hypothetical protein
K08998	274	1625	1075	1063	2381	hypothetical protein
K08344	0	0	0	0	0	suppressor for copper-sensitivity B
K08345	0	0	0	0	0	nitrate reductase 2, alpha subunit [EC:1.7.99.4]
K08346	0	0	0	0	0	nitrate reductase 2, beta subunit [EC:1.7.99.4]
K14940	0	0	0	0	0	gamma-F420-2:alpha-L-glutamate ligase [EC:6.3.2.32]
K02724	0	0	0	0	0	photosystem II PsbZ protein
K08349	0	0	0	0	0	formate dehydrogenase-N, beta subunit [EC:1.2.1.2]
K11815	0	0	0	0	0	multidrug resistance protein EbrB
K05929	0	0	0	0	0	phosphoethanolamine N-methyltransferase [EC:2.1.1.103]
K05928	0	0	0	0	0	tocopherol O-methyltransferase [EC:2.1.1.95]
K05927	0	0	0	0	0	quinone-reactive Ni/Fe-hydrogenase small subunit [EC:1.12.5.1]
K05924	176	19	12	7	8	None
K05922	0	0	0	0	0	quinone-reactive Ni/Fe-hydrogenase large subunit [EC:1.12.5.1]
K05921	3	4	6	0	31	5-oxopent-3-ene-1,2,5-tricarboxylate decarboxylase / 2-hydroxyhepta-2,4-diene-1,7-dioate isomerase [EC:4.1.1.68 5.3.3.-]
K00349	5	1043	262	484	490	Na+-transporting NADH:ubiquinone oxidoreductase subunit D [EC:1.6.5.-]
K00698	0	0	0	0	0	chitin synthase [EC:2.4.1.16]
K00340	9	1050	482	648	698	NADH-quinone oxidoreductase subunit K [EC:1.6.5.3];NADH dehydrogenase I subunit K [EC:1.6.5.3]
K00341	9	1050	482	648	698	NADH dehydrogenase I subunit L [EC:1.6.5.3];NADH-quinone oxidoreductase subunit L [EC:1.6.5.3]
K00690	25	36	26	7	32	sucrose phosphorylase [EC:2.4.1.7]
K00343	9	1050	482	648	698	NADH dehydrogenase I subunit N [EC:1.6.5.3];NADH-quinone oxidoreductase subunit N [EC:1.6.5.3]
K00344	22	17	114	81	160	NADPH2:quinone reductase [EC:1.6.5.5]
K00697	9	1043	227	425	379	alpha,alpha-trehalose-phosphate synthase (UDP-forming) [EC:2.4.1.15]
K00346	5	1043	262	484	490	Na+-transporting NADH:ubiquinone oxidoreductase subunit A [EC:1.6.5.-]
K00347	5	1043	262	484	490	Na+-transporting NADH:ubiquinone oxidoreductase subunit B [EC:1.6.5.-]
K09116	0	0	0	0	0	hypothetical protein
K09117	267	1279	441	579	795	hypothetical protein
K05337	200	384	746	551	1728	ferredoxin
K09118	20	10	240	167	225	hypothetical protein
K09119	0	0	0	0	0	hypothetical protein
K02106	6	1	5	1	25	short-chain fatty acids transporter
K05823	190	24	32	20	43	N-acetyldiaminopimelate deacetylase [EC:3.5.1.47]
K05820	0	2	21	5	64	MFS transporter, PPP family, 3-phenylpropionic acid transporter
K05826	0	0	0	0	0	lysine biosynthesis protein LysW
K05827	0	0	0	0	0	lysine biosynthesis protein LysX
K02100	0	0	0	0	0	MFS transporter, SP family, arabinose:H+ symporter
K02101	0	0	0	0	0	arabinose operon protein AraL
K00524	0	0	0	0	0	ribonucleotide reductase, class II [EC:1.17.4.1]
K00525	419	1489	1308	1233	2646	ribonucleoside-diphosphate reductase alpha chain [EC:1.17.4.1]
K00526	232	64	342	232	378	ribonucleoside-diphosphate reductase beta chain [EC:1.17.4.1]
K00527	356	2172	2037	1765	4356	ribonucleoside-triphosphate reductase [EC:1.17.4.2]
K00520	0	3	2	1	9	mercuric reductase [EC:1.16.1.1]
K00522	0	0	0	0	0	ferritin heavy chain [EC:1.16.3.1]
K00523	1	2	4	1	26	CDP-4-dehydro-6-deoxyglucose reductase [EC:1.17.1.1]
K02451	0	0	0	0	0	general secretion pathway protein B
K00528	281	591	966	696	2000	ferredoxin--NADP+ reductase [EC:1.18.1.2]
K00529	3	4	2	0	16	ferredoxin--NAD+ reductase [EC:1.18.1.3]
K00025	0	0	0	0	0	malate dehydrogenase [EC:1.1.1.37]
K14215	0	0	0	0	0	trans,polycis-decaprenyl diphosphate synthase [EC:2.5.1.86]
K14213	0	0	0	0	0	Xaa-Pro dipeptidase [EC:3.4.13.9]
K03453	200	1147	578	693	948	bile acid:Na+ symporter, BASS family
K00796	266	1605	1286	1219	2595	dihydropteroate synthase [EC:2.5.1.15]
K05339	6	2	1	0	5	holin-like protein LrgB
K00027	453	605	1067	754	2133	malate dehydrogenase (oxaloacetate-decarboxylating) [EC:1.1.1.38]
K00794	261	1284	386	535	778	6,7-dimethyl-8-ribityllumazine synthase [EC:2.5.1.78];riboflavin synthase beta chain [EC:2.5.1.-]
K00793	259	1283	384	535	762	riboflavin synthase [EC:2.5.1.9];riboflavin synthase alpha chain [EC:2.5.1.9]
K01347	0	0	0	0	0	IgA-specific serine endopeptidase [EC:3.4.21.72]
K01346	0	0	0	0	0	pancreatic elastase II [EC:3.4.21.71]
K01344	0	0	0	0	0	protein C (activated) [EC:3.4.21.69]
K01343	0	0	0	0	0	tissue plasminogen activator [EC:3.4.21.68]
K00791	299	2691	1586	1722	3131	tRNA dimethylallyltransferase [EC:2.5.1.75]
K01340	0	0	0	0	0	tryptase [EC:3.4.21.59]
K00790	486	1677	1400	1282	2722	UDP-N-acetylglucosamine 1-carboxyvinyltransferase [EC:2.5.1.7]
K02694	0	0	0	0	0	photosystem I subunit III
K02696	0	0	0	0	0	photosystem I subunit VIII
K02697	0	0	0	0	0	photosystem I subunit IX
K02690	0	0	0	0	0	photosystem I core protein Ib;photosystem I P700 chlorophyll a apoprotein A2
K02691	0	0	0	0	0	photosystem I subunit VII
K02692	0	0	0	0	0	photosystem I subunit II
K02693	0	0	0	0	0	photosystem I subunit IV
K02698	0	0	0	0	0	photosystem I subunit X
K02699	0	0	0	0	0	photosystem I subunit XI
K00836	0	0	5	1	29	diaminobutyrate-2-oxoglutarate transaminase [EC:2.6.1.76]
K00837	191	35	106	93	289	None
K00835	0	0	0	0	1	valine--pyruvate aminotransferase [EC:2.6.1.66]
K00832	16	33	62	25	226	aromatic-amino-acid transaminase [EC:2.6.1.57]
K00833	4	9	57	19	188	adenosylmethionine-8-amino-7-oxononanoate aminotransferase [EC:2.6.1.62]
K00830	4	3	0	1	10	alanine-glyoxylate transaminase / serine-glyoxylate transaminase / serine-pyruvate transaminase [EC:2.6.1.44 2.6.1.45 2.6.1.51]
K00831	268	1606	1233	1184	2546	phosphoserine aminotransferase [EC:2.6.1.52]
K00839	3	2	0	0	1	aminotransferase [EC:2.6.1.-]
K04335	0	0	0	0	1	minor curlin subunit
K04334	0	0	0	0	0	major curlin subunit
K01120	1	0	0	0	0	3',5'-cyclic-nucleotide phosphodiesterase [EC:3.1.4.17]
K01126	326	640	1351	989	2312	glycerophosphoryl diester phosphodiesterase [EC:3.1.4.46]
K04333	0	0	0	0	0	LuxR family transcriptional regulator, csgAB operon transcriptional regulatory protein
K01129	92	1599	1231	1175	2529	dGTPase [EC:3.1.5.1]
K01128	0	0	0	0	0	None
K04339	0	0	0	0	0	scyllo-inosamine 4-kinase [EC:2.7.1.65]
K04338	0	0	0	0	0	curli production assembly/transport component CsgF
K02470	368	2193	2238	1912	4505	DNA gyrase subunit B [EC:5.99.1.3]
K02471	5	42	78	35	255	putative ATP-binding cassette transporter
K02472	1	0	0	0	1	UDP-N-acetyl-D-mannosaminuronic acid dehydrogenase [EC:1.1.1.-]
K02473	0	0	0	0	0	UDP-N-acetylglucosamine 4-epimerase [EC:5.1.3.7]
K02474	2	3	0	0	1	UDP-N-acetyl-D-galactosamine dehydrogenase [EC:1.1.1.-]
K02475	12	3	1	0	6	two-component system, CitB family, response regulator
K02476	12	3	1	0	6	two-component system, CitB family, sensor kinase [EC:2.7.13.3]
K02477	60	190	85	77	170	two-component system, LytT family, response regulator
K02478	0	1	0	0	0	two-component system, LytT family, sensor kinase [EC:2.7.13.3]
K02479	0	0	1	0	4	two-component system, NarL family, response regulator
K09019	0	0	0	0	0	putative NADH dehydrogenase/NAD(P)H nitroreductase RutE [EC:1.-.-.-]
K01267	56	187	71	28	179	aspartyl aminopeptidase [EC:3.4.11.21]
K13074	0	0	0	0	0	biflaviolin synthase [EC:1.14.21.7]
K13075	0	0	0	0	0	N-acyl homoserine lactone hydrolase [EC:3.1.1.81]
K11441	0	0	1	0	4	dehydrogluconokinase [EC:2.7.1.13]
K14055	0	0	0	0	6	universal stress protein E
K13299	0	0	0	0	0	glutathione S-transferase kappa 1 [EC:2.5.1.18]
K13292	281	955	1488	1085	3596	phosphatidylglycerol:prolipoprotein diacylglycerol transferase [EC:2.-.-.-]
K14057	0	0	0	0	0	LysR family transcriptional regulator, regulator of abg operon
K14056	0	0	0	0	0	HTH-type transcriptional regulator, repressor for puuD
K02856	5	1043	261	483	483	L-rhamnose-H+ transport protein
K02585	0	0	0	0	0	nitrogen fixation protein NifB
K12211	0	0	0	0	0	intracellular multiplication protein IcmG
K12210	0	0	0	0	0	intracellular multiplication protein IcmF
K12213	0	0	0	0	0	intracellular multiplication protein IcmK
K12212	0	0	0	0	0	intracellular multiplication protein IcmJ
K12215	0	0	0	0	0	intracellular multiplication protein IcmM
K02854	0	0	0	0	0	AraC family transcriptional regulator, L-rhamnose operon transcriptional activator RhaR
K12217	0	0	0	0	0	intracellular multiplication protein IcmO
K12216	0	0	0	0	0	intracellular multiplication protein IcmN
K12219	0	0	0	0	0	intracellular multiplication protein IcmQ
K12218	0	0	0	0	0	intracellular multiplication protein IcmP
K02855	0	2	16	4	30	AraC family transcriptional regulator, L-rhamnose operon regulatory protein RhaS
K08692	0	0	0	0	0	malate-CoA ligase subunit alpha [EC:6.2.1.9]
K08693	2	0	0	0	1	3'-nucleotidase [EC:3.1.3.6]
K08690	1	2	0	0	2	cis-2,3-dihydrobiphenyl-2,3-diol dehydrogenase [EC:1.3.1.56]
K08691	0	0	0	0	0	malyl-CoA lyase [EC:4.1.3.24]
K08696	0	0	0	0	0	carbon dioxide concentrating mechanism protein CcmK
K08697	0	0	0	0	0	carbon dioxide concentrating mechanism protein CcmL
K11748	0	0	0	0	0	glutathione-regulated potassium-efflux system ancillary protein KefG
K11749	266	1610	1086	1069	2439	regulator of sigma E protease [EC:3.4.24.-]
K11746	0	0	0	0	0	glutathione-regulated potassium-efflux system ancillary protein KefF
K11747	1	2	2	0	17	glutathione-regulated potassium-efflux system protein KefB
K11744	0	0	0	0	0	AI-2 transport protein TqsA
K11745	1	2	0	0	2	glutathione-regulated potassium-efflux system ancillary protein KefC
K11742	0	0	0	0	0	spermidine export protein MdtI
K11743	1	1	0	0	0	spermidine export protein MdtJ
K11740	2	2	1	0	13	bacteriophage N4 adsorption protein B
K11741	206	67	135	78	229	quaternary ammonium compound-resistance protein SugE
K13920	177	20	12	7	8	propanediol dehydratase small subunit [EC:4.2.1.28]
K13921	176	19	12	7	8	1-propanol dehydrogenase
K13922	182	22	16	8	13	propionaldehyde dehydrogenase
K13923	176	19	12	7	8	phosphotransacylase
K13924	0	0	2	1	16	two-component system, chemotaxis family, CheB/CheR fusion protein [EC:2.1.1.80 3.1.1.61]
K13925	0	0	0	0	0	plasmin and fibronectin-binding protein A
K13926	1	2	4	1	26	ribosome-dependent ATPase
K13927	2	19	23	11	59	holo-ACP synthase / triphosphoribosyl-dephospho-CoA synthase [EC:2.7.7.61 2.7.8.25]
K13928	1	2	3	0	21	LysR family transcriptional regulator, malonate utilization transcriptional regulator
K13929	2	3	3	0	21	malonate decarboxylase alpha subunit [EC:2.3.1.187]
K09923	0	0	2	0	14	hypothetical protein
K09922	3	19	20	11	55	hypothetical protein
K06201	204	61	320	224	298	copper homeostasis protein
K06200	60	226	114	50	284	carbon starvation protein
K06207	119	1630	1313	1231	2640	GTP-binding protein
K06206	203	388	743	533	1858	sugar fermentation stimulation protein A
K06205	0	0	4	1	24	MioC protein
K09924	0	0	4	1	24	hypothetical protein
K09929	0	0	1	0	4	hypothetical protein
K06208	0	1	0	0	0	chorismate mutase [EC:5.4.99.5]
K00759	480	1655	1316	1234	2604	adenine phosphoribosyltransferase [EC:2.4.2.7]
K00758	2	4	217	163	188	thymidine phosphorylase [EC:2.4.2.4]
K00752	0	1	2	0	2	hyaluronan synthase [EC:2.4.1.212]
K00757	17	1080	314	502	630	uridine phosphorylase [EC:2.4.2.3]
K00756	261	541	762	560	1740	pyrimidine-nucleoside phosphorylase [EC:2.4.2.2]
K00754	264	1583	1050	1050	2287	None
K06001	6	1398	914	979	2114	tryptophan synthase beta chain [EC:4.2.1.20]
K05557	0	0	0	0	0	MFS transporter, DHA2 family, integral membrane protein
K09766	9	33	29	9	43	hypothetical protein
K05554	0	0	0	0	0	aromatase [EC:4.2.1.-];cyclase/dehydratase [EC:4.2.1.-]
K07475	0	0	0	0	0	putative phosphohydrolase
K07150	206	35	138	88	127	None
K07151	0	0	0	0	0	dolichyl-diphosphooligosaccharide--protein glycosyltransferase [EC:2.4.1.119]
K07152	3	5	7	2	47	None
K07153	0	0	4	1	24	high frequency lysogenization protein
K07154	62	1216	483	606	664	None
K07155	0	0	0	0	0	quercetin 2,3-dioxygenase [EC:1.13.11.24]
K07156	2	3	3	0	19	None
K07157	2	2	4	1	26	None
K07406	54	508	672	504	1646	alpha-galactosidase [EC:3.2.1.22]
K07407	522	1823	1147	1145	2426	alpha-galactosidase [EC:3.2.1.22]
K07404	201	28	75	53	69	6-phosphogluconolactonase [EC:3.1.1.31]
K07405	5	1043	261	484	483	alpha-amylase [EC:3.2.1.1]
K07402	276	254	89	33	142	xanthine dehydrogenase accessory factor
K07403	0	1	3	1	21	membrane-bound serine protease (ClpP class)
K07400	0	0	4	1	26	Fe/S biogenesis protein NfuA
K07401	0	0	4	1	24	selenoprotein W-related protein
K01808	145	2474	2760	2335	5962	ribose 5-phosphate isomerase B [EC:5.3.1.6]
K01809	271	1594	1251	1208	2446	mannose-6-phosphate isomerase [EC:5.3.1.8]
K01800	2	2	4	1	27	maleylacetoacetate isomerase [EC:5.2.1.2]
K01801	0	0	0	0	0	maleylpyruvate isomerase [EC:5.2.1.4]
K01802	47	1079	955	987	1156	peptidylprolyl isomerase [EC:5.2.1.8]
K01803	348	1805	1347	1247	2672	triosephosphate isomerase (TIM) [EC:5.3.1.1]
K01804	11	1052	326	522	546	L-arabinose isomerase [EC:5.3.1.4]
K01805	12	1056	707	810	883	xylose isomerase [EC:5.3.1.5]
K01807	405	68	138	85	195	ribose 5-phosphate isomerase A [EC:5.3.1.6]
K09718	0	0	0	0	0	hypothetical protein
K14668	0	0	0	0	0	minimal PKS chain-length factor (CLF/KS beta) [EC:2.3.1.-]
K14669	0	0	0	0	0	minimal PKS acyl carrier protein
K14666	0	0	0	0	0	N-acetylglucosaminyltransferase [EC:2.4.1.-]
K14667	0	0	0	0	0	minimal PKS ketosynthase (KS/KS alpha) [EC:2.3.1.-]
K01664	25	10	227	164	198	para-aminobenzoate synthetase component II [EC:2.6.1.85]
K01665	7	3	4	1	29	para-aminobenzoate synthetase component I [EC:2.6.1.85]
K01666	5	386	666	500	1661	4-hydroxy 2-oxovalerate aldolase [EC:4.1.3.39]
K01667	1	1	0	0	1	tryptophanase [EC:4.1.99.1]
K01660	0	0	0	0	0	citryl-CoA lyase [EC:4.1.3.34]
K01661	191	1090	511	664	737	naphthoate synthase [EC:4.1.3.36]
K01662	100	1652	1296	1250	2695	1-deoxy-D-xylulose-5-phosphate synthase [EC:2.2.1.7]
K01663	0	0	0	0	0	glutamine amidotransferase / cyclase [EC:2.4.2.- 4.1.3.-]
K01668	0	0	0	0	0	tyrosine phenol-lyase [EC:4.1.99.2]
K01669	5	4	5	2	34	deoxyribodipyrimidine photo-lyase [EC:4.1.99.3]
K02863	295	1649	1325	1238	2649	large subunit ribosomal protein L1
K02862	0	1	0	0	0	putative membrane protein
K02860	295	1649	1325	1238	2649	16S rRNA processing protein RimM
K02867	295	1649	1325	1238	2649	large subunit ribosomal protein L11
K02866	0	0	0	0	0	large subunit ribosomal protein L10e
K02864	292	1619	1313	1233	2637	large subunit ribosomal protein L10
K02869	0	0	0	0	0	large subunit ribosomal protein L12
K05362	0	1	0	0	0	UDP-N-acetylmuramoyl-L-alanyl-D-glutamate-L-lysine ligase [EC:6.3.2.7]
K05365	0	1	8	2	51	penicillin-binding protein 1B [EC:2.4.1.129 3.4.-.-]
K03402	318	1638	1365	1271	2630	transcriptional regulator of arginine metabolism
K03403	0	0	0	0	0	magnesium chelatase subunit H [EC:6.6.1.1]
K03400	0	0	0	0	0	long-chain-fatty-acyl-CoA reductase [EC:1.2.1.50]
K03406	559	1386	1674	892	2532	methyl-accepting chemotaxis protein
K03407	21	41	51	14	112	two-component system, chemotaxis family, sensor kinase CheA [EC:2.7.13.3]
K03404	2	6	38	14	132	magnesium chelatase subunit D [EC:6.6.1.1]
K03405	3	7	42	14	154	magnesium chelatase subunit I [EC:6.6.1.1]
K03408	81	196	91	27	185	purine-binding chemotaxis protein CheW
K03409	58	156	35	12	44	chemotaxis protein CheX
K02315	152	776	801	563	1868	DNA replication protein DnaC
K02314	302	1652	1328	1239	2668	replicative DNA helicase [EC:3.6.4.12];replicative DNA helicase [EC:3.6.1.-]
K02317	0	0	0	0	0	DNA replication protein DnaT
K02316	119	1629	1313	1231	2640	DNA primase [EC:2.7.7.-]
K02313	295	1649	1321	1237	2637	chromosomal replication initiator protein
K02312	10	8	0	0	0	2,3-dihydroxybenzoate-AMP ligase [EC:2.7.7.58]
K02319	0	0	0	0	0	DNA polymerase I [EC:2.7.7.7]
K12405	0	0	0	0	0	3-hydroxyacyl-CoA dehydrogenase / 3a,7a,12a-trihydroxy-5b-cholest-24-enoyl-CoA hydratase [EC:1.1.1.35 4.2.1.107]
K12152	0	0	0	0	0	phosphatase NudJ [EC:3.6.1.-]
K12151	0	0	0	0	0	multiple stress resistance protein BhsA
K07091	2	20	24	12	81	lipopolysaccharide export system permease protein
K07090	696	2092	2353	1943	4772	None
K07093	3	4	4	1	28	None
K07092	0	0	0	0	0	None
K07095	153	3149	1976	1987	4407	None
K07094	0	1	0	0	1	putative glycerol-1-phosphate prenyltransferase [EC:2.5.1.-]
K07097	0	0	0	0	0	None
K07096	0	0	0	0	0	None
K07099	20	369	708	512	1795	None
K07098	143	3827	1605	2057	3472	None
K11175	277	1638	1061	1015	2334	phosphoribosylglycinamide formyltransferase 1 [EC:2.1.2.2]
K11174	0	0	0	0	0	carbon-monoxide dehydrogenase (ferredoxin) [EC:1.2.7.4]
K11177	2	2	4	1	31	xanthine dehydrogenase YagR molybdenum-binding subunit [EC:1.17.1.4]
K11176	0	0	0	0	0	IMP cyclohydrolase [EC:3.5.4.10]
K11173	0	0	0	0	0	hydroxyacid-oxoacid transhydrogenase [EC:1.1.99.24]
K11179	0	0	4	1	26	tRNA 2-thiouridine synthesizing protein E [EC:2.8.1.-]
K11178	2	2	4	1	26	xanthine dehydrogenase YagS FAD-binding subunit [EC:1.17.1.4]
K00322	0	0	4	1	26	NAD(P) transhydrogenase [EC:1.6.1.1]
K00320	0	0	0	0	0	coenzyme F420-dependent N5,N10-methenyltetrahydromethanopterin reductase [EC:1.5.99.11]
K00321	0	0	0	0	0	None
K00326	0	0	0	0	0	cytochrome-b5 reductase [EC:1.6.2.2]
K00324	23	7	19	5	68	NAD(P) transhydrogenase subunit alpha [EC:1.6.1.2]
K00325	20	5	15	4	40	NAD(P) transhydrogenase subunit beta [EC:1.6.1.2]
K00329	0	0	0	0	0	NADH dehydrogenase [EC:1.6.5.3]
K05945	5	1038	224	423	368	None
K05944	0	0	0	0	0	None
K05947	0	0	0	0	0	mannosyl-3-phosphoglycerate synthase [EC:2.4.1.217]
K05946	15	39	110	54	204	N-acetylglucosaminyldiphosphoundecaprenol [EC:2.4.1.187]
K06944	0	0	0	0	0	None
K06945	1	2	0	0	2	None
K06946	0	0	0	0	0	None
K06415	6	2	16	4	30	stage V sporulation protein R
K06940	54	156	31	12	96	None
K06941	283	1664	1285	1204	2656	ribosomal RNA large subunit methyltransferase N [EC:2.1.1.-]
K06942	295	1649	1325	1238	2649	None
K06943	0	0	0	0	0	nucleolar GTP-binding protein
K10806	2	2	4	1	26	acyl-CoA thioesterase YciA [EC:3.1.2.-]
K10807	0	0	0	0	0	ribonucleoside-diphosphate reductase subunit M1 [EC:1.17.4.1]
K10804	199	28	58	35	120	acyl-CoA thioesterase I [EC:3.1.2.- 3.1.1.5]
K10805	19	5	15	4	38	acyl-CoA thioesterase II [EC:3.1.2.-]
K06948	194	26	75	52	68	None
K06949	455	1668	1327	1243	2648	ribosome biogenesis GTPase [EC:3.6.1.-]
K06418	0	0	0	0	0	small acid-soluble spore protein A (major alpha-type SASP)
K09138	1	4	215	162	185	hypothetical protein
K09139	0	0	0	0	0	hypothetical protein
K09134	1	1	0	0	0	hypothetical protein
K09135	0	0	0	0	0	hypothetical protein
K09136	2	4	22	6	59	hypothetical protein;ribosomal protein S12 methylthiotransferase
K09137	0	0	0	0	0	hypothetical protein
K09130	0	0	0	0	0	hypothetical protein
K09131	0	0	3	1	19	hypothetical protein
K09132	0	0	0	0	0	hypothetical protein
K09133	1	18	20	11	52	hypothetical protein
K05808	261	1618	1058	1050	2365	putative sigma-54 modulation protein
K05809	0	0	0	0	0	ribosome-associated inhibitor A
K05804	0	1	0	0	0	right origin-binding protein
K05805	2	20	24	12	79	CreA protein
K05806	0	0	0	0	0	leu operon leader peptide
K05807	8	1062	285	496	563	putative lipoprotein
K05800	0	0	3	1	19	Lrp/AsnC family transcriptional regulator
K05801	5	1043	265	484	507	DnaJ like chaperone protein
K05802	1	2	4	1	26	potassium efflux system protein KefA
K05803	0	0	0	0	0	lipoprotein NlpI
K01044	0	0	3	1	20	carboxylesterase [EC:3.1.1.1]
K01045	0	0	0	0	0	arylesterase / paraoxonase [EC:3.1.1.2 3.1.8.1];arylesterase [EC:3.1.1.2]
K01046	20	5	33	10	95	triacylglycerol lipase [EC:3.1.1.3]
K02068	217	31	101	58	118	putative ABC transport system ATP-binding protein
K04561	177	20	16	8	19	nitric oxide reductase, cytochrome b-containing subunit I [EC:1.7.2.5];nitric-oxide reductase, cytochrome b-containing subunit I [EC:1.7.99.7]
K01042	5	5	4	0	20	L-seryl-tRNA(Ser) seleniumtransferase [EC:2.9.1.1]
K05568	2	7	8	2	14	multicomponent Na+:H+ antiporter subunit D
K05567	1	5	2	1	9	multicomponent Na+:H+ antiporter subunit C
K14273	0	0	0	0	0	xylose dehydrogenase (NAD/NADP)
K14275	0	0	0	0	0	D-xylonate dehydratase
K14274	0	0	0	0	0	D-xylonolactonase
K02062	0	0	0	0	0	thiamine transport system ATP-binding protein
K05245	0	0	0	0	0	L-carnitine/gamma-butyrobetaine antiporter
K05564	1	2	4	1	26	multicomponent K+:H+ antiporter subunit G
K01048	33	37	41	11	57	lysophospholipase [EC:3.1.1.5]
K02066	12	1069	324	509	718	putative ABC transport system permease protein
K01322	0	5	37	61	115	prolyl oligopeptidase [EC:3.4.21.26]
K01325	0	0	0	0	0	tissue kallikrein [EC:3.4.21.35]
K02065	12	1069	324	509	718	putative ABC transport system ATP-binding protein
K01326	0	0	0	0	0	pancreatic elastase I [EC:3.4.21.36]
K05560	1	2	4	1	26	multicomponent K+:H+ antiporter subunit C
K02243	194	26	75	52	68	competence protein ComGA
K08930	0	0	0	0	0	light-harvesting protein B-800-850 alpha chain
K02679	0	0	0	0	0	prepilin peptidase dependent protein A
K02676	1	2	3	1	24	type IV pilus assembly protein PilZ
K02674	3	3	4	1	28	type IV pilus assembly protein PilY1
K02675	0	0	0	0	0	type IV pilus assembly protein PilY2
K02672	3	3	4	1	35	type IV pilus assembly protein PilW
K02241	6	0	0	0	0	competence protein ComFB
K02670	3	3	2	1	22	twitching motility protein PilU
K02671	3	3	4	1	35	type IV pilus assembly protein PilV
K00810	0	0	0	0	0	None
K00811	6	1046	278	487	514	aspartate aminotransferase [EC:2.6.1.1]
K00812	15	1048	283	489	532	aspartate aminotransferase [EC:2.6.1.1]
K00813	0	0	0	0	0	aspartate aminotransferase [EC:2.6.1.1]
K00814	0	0	0	0	0	alanine transaminase [EC:2.6.1.2]
K00817	302	1667	1326	1232	2731	histidinol-phosphate aminotransferase [EC:2.6.1.9]
K00818	207	1072	287	493	522	acetylornithine aminotransferase [EC:2.6.1.11]
K00819	0	1	0	0	1	ornithine--oxo-acid transaminase [EC:2.6.1.13]
K02530	194	26	32	20	43	DeoR family transcriptional regulator, lactose phosphotransferase system repressor
K02245	194	26	75	52	68	competence protein ComGC
K02244	194	26	75	52	68	competence protein ComGB
K01499	0	0	0	0	0	methenyltetrahydromethanopterin cyclohydrolase [EC:3.5.4.27]
K01498	0	0	0	0	0	diaminohydroxyphosphoribosylaminopyrimidine deaminase [EC:3.5.4.26]
K01493	274	1637	1062	1061	2299	dCMP deaminase [EC:3.5.4.12]
K01492	6	354	651	495	1630	phosphoribosylaminoimidazolecarboxamide formyltransferase [EC:2.1.2.3]
K01491	767	3318	2665	2484	5322	methylenetetrahydrofolate dehydrogenase (NADP+) / methenyltetrahydrofolate cyclohydrolase [EC:1.5.1.5 3.5.4.9]
K01497	6	1	6	2	46	GTP cyclohydrolase II [EC:3.5.4.25]
K01496	214	30	64	27	110	phosphoribosyl-AMP cyclohydrolase [EC:3.5.4.19]
K01495	247	1585	1263	1209	2565	GTP cyclohydrolase I [EC:3.5.4.16]
K01494	28	14	263	177	352	dCTP deaminase [EC:3.5.4.13]
K02418	14	37	33	10	73	flagellar protein FliO/FliZ
K02419	15	38	34	10	76	flagellar biosynthetic protein FliP
K14492	0	0	0	0	0	two-component response regulator ARR-A family
K02412	12	8	22	5	64	flagellum-specific ATP synthase [EC:3.6.3.14]
K02413	14	37	34	10	75	flagellar FliJ protein
K02410	15	38	34	10	76	flagellar motor switch protein FliG
K02411	9	6	21	5	59	flagellar assembly protein FliH
K02416	15	38	34	10	76	flagellar motor switch protein FliM
K02417	15	38	34	10	76	flagellar motor switch protein FliN/FliY
K02414	11	34	32	10	69	flagellar hook-length control protein FliK
K02415	9	5	24	6	82	flagellar FliL protein
K00120	0	0	0	0	0	None
K00121	10	17	244	170	277	S-(hydroxymethyl)glutathione dehydrogenase / alcohol dehydrogenase [EC:1.1.1.284 1.1.1.1]
K00430	0	0	0	0	0	peroxidase [EC:1.11.1.7]
K13058	0	0	0	0	0	mannosylfructose-phosphate synthase [EC:2.4.1.246]
K13059	0	0	0	0	0	N-acetylhexosamine 1-kinase [EC:2.7.1.162]
K13727	176	20	54	39	33	phenolic acid decarboxylase [EC:4.1.1.-]
K13057	0	0	0	0	0	trehalose synthase [EC:2.4.1.245]
K13722	0	0	0	0	0	tricorn protease interacting factor F2/3 [EC:3.4.11.-]
K13051	2	2	3	2	5	beta-aspartyl-peptidase (threonine type) [EC:3.4.19.5]
K13052	82	549	748	556	1726	cell division protein DivIC
K00435	177	19	13	7	12	peroxiredoxin [EC:1.11.1.-]
K12054	0	0	0	0	0	lytic transglycosylase AtlA
K03239	0	0	0	0	0	translation initiation factor eIF-2B subunit alpha;translation initiation factor eIF-2B alpha subunit
K03238	0	0	0	0	0	translation initiation factor 2 subunit 2;translation initiation factor eIF-2 beta subunit
K03231	0	0	0	0	0	elongation factor EF-1 alpha subunit [EC:3.6.5.3];elongation factor 1-alpha
K03230	0	0	1	0	11	type III secretion protein SctV
K03232	0	0	0	0	0	elongation factor 1-beta;elongation factor EF-1 beta subunit
K12059	2	2	0	0	2	conjugal transfer pilus assembly protein TrbC
K03237	0	0	0	0	0	translation initiation factor 2 subunit 1;translation initiation factor eIF-2 alpha subunit
K03236	0	0	0	0	0	translation initiation factor eIF-1A;translation initiation factor 1A
K12058	2	2	0	0	2	conjugal transfer mating pair stabilization protein TraN
K12239	0	0	0	0	0	dihydroaeruginoic acid synthetase
K12238	0	0	0	0	0	pyochelin biosynthesis protein PchD
K12235	0	0	0	0	0	serine racemase [EC:5.1.1.18]
K12234	0	1	3	0	2	coenzyme F420-0:L-glutamate ligase / coenzyme F420-1:gamma-L-glutamate ligase [EC:6.3.2.31 6.3.2.34];F420-0:gamma-glutamyl ligase [EC:6.3.2.-]
K13942	0	0	0	0	0	5,10-methenyltetrahydromethanopterin hydrogenase [EC:1.12.98.2]
K13940	76	516	926	675	1899	dihydroneopterin aldolase / 2-amino-4-hydroxy-6-hydroxymethyldihydropteridine diphosphokinase [EC:4.1.2.25 2.7.6.3]
K13941	0	0	0	0	0	2-amino-4-hydroxy-6-hydroxymethyldihydropteridine diphosphokinase / dihydropteroate synthase [EC:2.7.6.3 2.5.1.15]
K12097	0	0	0	0	0	cag pathogenicity island protein 12
K12096	0	0	0	0	0	cag pathogenicity island protein 11
K12095	0	0	0	0	0	cag pathogenicity island protein 10
K12094	0	0	0	0	0	cag pathogenicity island protein 9
K12093	0	0	0	0	0	cag pathogenicity island protein 8
K12092	0	0	0	0	0	cag pathogenicity island protein 7
K12091	0	0	0	0	0	cag pathogenicity island protein 6
K12090	0	0	0	0	0	cag pathogenicity island protein 5
K12099	0	0	0	0	0	cag pathogenicity island protein 14
K12098	0	0	0	0	0	cag pathogenicity island protein 13
K06356	0	0	0	0	0	phosphatase RapG regulator
K05992	1	0	1	0	4	None
K03540	0	0	0	0	0	ribonuclease P protein subunit RPR2 [EC:3.1.26.5];ribonuclease P subunit RPR2 [EC:3.1.26.5]
K06331	0	2	16	4	30	spore coat protein I
K06330	0	0	0	0	0	spore coat protein H
K07138	6	399	730	530	1862	None
K07139	92	1243	307	454	556	None
K11811	2	2	4	1	28	arsenical resistance protein ArsH
K07132	5	1046	268	484	489	None
K07133	220	4654	2123	2662	3095	None
K07130	12	379	692	510	1722	None
K07131	1	2	0	0	2	None
K07137	140	1105	1483	1101	3651	None
K07134	0	0	0	0	0	None
K07135	0	0	0	0	0	None
K01860	0	0	0	0	0	chloromuconate cycloisomerase [EC:5.5.1.7]
K01866	303	1650	1341	1242	2680	tyrosyl-tRNA synthetase [EC:6.1.1.1]
K01867	297	1649	1325	1238	2650	tryptophanyl-tRNA synthetase [EC:6.1.1.2]
K01865	0	1	2	0	2	None
K01868	301	1649	1325	1238	2649	threonyl-tRNA synthetase [EC:6.1.1.3]
K01869	119	1630	1313	1231	2640	leucyl-tRNA synthetase [EC:6.1.1.4]
K06140	1	2	4	1	26	regulator of nucleoside diphosphate kinase
K04766	0	1	0	0	0	acetoin utilization protein AcuA [EC:2.3.1.-]
K04767	181	24	12	7	8	acetoin utilization protein AcuB
K04764	3	20	24	12	81	integration host factor subunit alpha
K04762	11	1070	502	659	751	ribosome-associated heat shock protein Hsp15
K04763	122	1633	1285	1216	2498	integrase/recombinase XerD
K04760	3	20	24	12	79	transcription elongation factor GreB
K04761	4	27	63	74	198	LysR family transcriptional regulator, hydrogen peroxide-inducible genes activator
K04768	0	1	0	0	0	acetoin utilization protein AcuC
K04769	58	510	691	509	1678	AbrB family transcriptional regulator, stage V sporulation protein T
K08313	58	156	234	170	197	fructose-6-phosphate aldolase 1 [EC:4.1.2.-]
K08312	0	0	4	1	25	ADP-ribose diphosphatase [EC:3.6.1.-]
K08311	2	2	4	1	28	putative (di)nucleoside polyphosphate hydrolase [EC:3.6.1.-]
K08310	1	2	0	0	2	dATP pyrophosphohydrolase [EC:3.6.1.-]
K08317	19	7	20	13	32	uncharacterized oxidoreductase [EC:1.1.-.-]
K08316	77	197	297	193	378	ribosomal RNA small subunit methyltransferase D [EC:2.1.1.171];ribosomal RNA small subunit methyltransferase D [EC:2.1.1.52]
K08315	0	0	0	0	0	hydrogenase 3 maturation protease [EC:3.4.-.-];hydrogenase 3 maturation protease [EC:3.4.23.51]
K08314	0	0	0	0	0	fructose-6-phosphate aldolase 2 [EC:4.1.2.-]
K05149	0	0	0	0	0	tumor necrosis factor receptor superfamily member 12A
K08319	0	0	0	0	0	putative dehydrogenase [EC:1.1.-.-]
K08318	0	0	0	0	0	putative dehydrogenase [EC:1.1.-.-]
K06339	0	0	0	0	0	spore coat protein T
K14648	0	0	0	0	0	poly(U)-specific endoribonuclease [EC:3.1.-.-]
K14392	1	19	20	11	53	sodium/pantothenate symporter
K14393	4	7	4	1	30	cation/acetate symporter
K14645	0	0	3	2	8	serine protease [EC:3.4.21.-]
K14647	0	0	0	0	0	minor extracellular serine protease Vpr [EC:3.4.21.-]
K01689	348	1803	1345	1248	2669	enolase [EC:4.2.1.11]
K01686	70	1204	288	493	503	mannonate dehydratase [EC:4.2.1.8]
K01687	333	1800	1302	1206	2648	dihydroxy-acid dehydratase [EC:4.2.1.9]
K01684	12	359	674	509	1678	galactonate dehydratase [EC:4.2.1.6]
K01685	18	1456	976	1011	2277	altronate hydrolase [EC:4.2.1.7]
K01682	1	2	4	1	28	aconitate hydratase 2 [EC:4.2.1.3]
K01681	276	1613	1036	1026	2410	aconitate hydratase 1 [EC:4.2.1.3]
K05308	0	0	0	0	0	gluconate dehydratase [EC:4.2.1.39]
K02889	0	0	0	0	0	large subunit ribosomal protein L21e
K02888	295	1649	1325	1238	2649	large subunit ribosomal protein L21
K02885	0	0	0	0	0	large subunit ribosomal protein L19e
K02884	295	1648	1325	1238	2649	large subunit ribosomal protein L19
K02887	295	1648	1325	1238	2649	large subunit ribosomal protein L20
K02886	295	1648	1325	1238	2649	large subunit ribosomal protein L2
K02881	295	1649	1325	1238	2649	large subunit ribosomal protein L18
K02883	0	0	0	0	0	large subunit ribosomal protein L18e
K13743	0	0	0	0	0	protein IpgB2
K02086	194	26	75	52	68	DNA replication protein
K02081	1	5	217	163	188	DeoR family transcriptional regulator, aga operon transcriptional repressor
K02080	0	0	0	0	0	galactosamine-6-phosphate isomerase [EC:5.3.1.-]
K02083	4	2	1	0	2	allantoate deiminase [EC:3.5.3.9]
K02082	33	12	21	13	35	tagatose-6-phosphate ketose/aldose isomerase [EC:5.-.-.-]
K13831	0	0	0	0	0	3-hexulose-6-phosphate synthase / 6-phospho-3-hexuloisomerase [EC:4.1.2.43 5.3.1.27]
K03428	0	0	0	0	0	magnesium-protoporphyrin O-methyltransferase [EC:2.1.1.11]
K03429	197	387	765	560	1832	1,2-diacylglycerol 3-glucosyltransferase [EC:2.4.1.157]
K03424	476	1693	1400	1270	2892	TatD DNase family protein [EC:3.1.21.-]
K03935	0	0	0	0	0	NADH dehydrogenase (ubiquinone) Fe-S protein 2 [EC:1.6.5.3 1.6.99.3]
K03932	1	2	0	0	0	polyhydroxybutyrate depolymerase
K03933	8	4	47	33	45	chitin-binding protein
K03930	6	4	2	0	4	putative tributyrin esterase [EC:3.1.1.-]
K03931	7	1038	224	423	369	putative isomerase
K02339	3	20	24	12	80	DNA polymerase III subunit chi [EC:2.7.7.7]
K02338	295	1649	1325	1238	2649	DNA polymerase III subunit beta [EC:2.7.7.7]
K02337	121	1633	1316	1232	2647	DNA polymerase III subunit alpha [EC:2.7.7.7]
K02336	0	0	4	1	24	DNA polymerase II [EC:2.7.7.7]
K02335	295	1648	1325	1238	2649	DNA polymerase I [EC:2.7.7.7]
K02334	192	411	763	535	1908	DNA polymerase bacteriophage-type [EC:2.7.7.7]
K02330	0	0	0	0	0	DNA polymerase beta subunit [EC:2.7.7.7 4.2.99.-]
K03688	211	417	689	509	1695	ubiquinone biosynthesis protein
K03689	0	0	0	0	0	cytochrome b6-f complex subunit 8
K03680	0	0	0	0	0	translation initiation factor eIF-2B subunit delta;translation initiation factor eIF-2B delta subunit
K03683	0	0	4	1	26	ribonuclease T [EC:3.1.13.-]
K03684	20	9	230	166	223	ribonuclease D [EC:3.1.13.5]
K03685	295	1649	1325	1238	2649	ribonuclease III [EC:3.1.26.3]
K03686	204	2208	2252	1915	4537	molecular chaperone DnaJ
K03687	120	1630	1313	1231	2640	molecular chaperone GrpE
K07301	70	1259	324	508	576	inner membrane protein
K07300	7	2	3	0	19	Ca2+:H+ antiporter
K07303	3	3	8	2	52	isoquinoline 1-oxidoreductase, beta subunit [EC:1.3.99.16]
K07302	3	3	8	2	52	isoquinoline 1-oxidoreductase, alpha subunit [EC:1.3.99.16]
K07305	210	43	296	217	292	peptide-methionine (R)-S-oxide reductase [EC:1.8.4.12]
K07304	393	66	347	241	374	peptide-methionine (S)-S-oxide reductase [EC:1.8.4.11]
K07307	1	1	3	1	3	anaerobic dimethyl sulfoxide reductase subunit B (DMSO reductase iron- sulfur subunit)
K07306	1	2	3	1	3	anaerobic dimethyl sulfoxide reductase subunit A [EC:1.8.5.3];anaerobic dimethyl sulfoxide reductase subunit A [EC:1.8.99.-]
K07309	0	0	0	0	0	putative dimethyl sulfoxide reductase subunit YnfE [EC:1.8.99.-];Tat-targeted selenate reductase subunit YnfE [EC:1.97.1.9]
K07308	1	1	0	0	0	anaerobic dimethyl sulfoxide reductase subunit C (DMSO reductase anchor subunit)
K02617	0	0	0	0	0	phenylacetic acid degradation protein
K02610	1	2	1	0	6	phenylacetic acid degradation protein
K02963	295	1648	1325	1238	2649	small subunit ribosomal protein S18
K02612	1	2	1	0	6	phenylacetic acid degradation protein
K02961	292	1619	1313	1233	2637	small subunit ribosomal protein S17
K09686	1102	4433	3164	3068	5141	antibiotic transport system permease protein
K09687	1396	3414	5180	3700	10099	antibiotic transport system ATP-binding protein
K09684	6	8	17	4	32	purine catabolism regulatory protein
K09685	201	29	91	56	99	purine operon repressor
K09682	0	1	0	0	0	MarR family transcriptional regulator, protease production regulatory protein HPr
K09683	0	0	0	0	0	hut operon positive regulatory protein
K09680	5	1044	261	483	482	type II pantothenate kinase [EC:2.7.1.33]
K09681	1	3	0	0	0	LysR family transcriptional regulator, transcription activator of glutamate synthase operon
K09688	0	0	0	0	0	capsular polysaccharide transport system permease protein
K09689	0	0	0	0	0	capsular polysaccharide transport system ATP-binding protein
K05962	0	0	0	0	0	protein-histidine pros-kinase [EC:2.7.13.1]
K05961	0	0	0	0	0	None
K05967	6	2	0	0	1	hypothetical protein
K05966	193	26	74	52	64	triphosphoribosyl-dephospho-CoA synthase [EC:2.7.8.25]
K11159	0	0	0	0	0	carotenoid cleavage dioxygenase
K05964	193	26	74	52	64	holo-ACP synthase [EC:2.7.7.61]
K05968	0	0	0	0	0	None
K11152	0	0	0	0	0	retinol dehydrogenase 11 [EC:1.1.1.-]
K00309	6	0	0	0	0	None
K00658	5	10	220	164	207	2-oxoglutarate dehydrogenase E2 component (dihydrolipoamide succinyltransferase) [EC:2.3.1.61]
K00304	0	0	4	1	24	sarcosine oxidase, subunit delta [EC:1.5.3.1]
K00305	0	0	4	1	24	sarcosine oxidase, subunit gamma [EC:1.5.3.1]
K00654	0	0	0	0	0	serine palmitoyltransferase [EC:2.3.1.50]
K00655	363	1858	1407	1272	2814	1-acyl-sn-glycerol-3-phosphate acyltransferase [EC:2.3.1.51]
K00652	7	1045	268	487	514	8-amino-7-oxononanoate synthase [EC:2.3.1.47]
K00301	1	2	2	0	9	sarcosine oxidase [EC:1.5.3.1]
K00302	0	3	20	5	55	sarcosine oxidase, subunit alpha [EC:1.5.3.1]
K00303	0	1	6	1	33	sarcosine oxidase, subunit beta [EC:1.5.3.1]
K10828	0	0	0	0	0	quaternary-amine-transporting ATPase [EC:3.6.3.32]
K06431	0	0	0	0	0	small acid-soluble spore protein N (minor)
K06432	0	0	0	0	0	small acid-soluble spore protein O (minor)
K06433	0	0	0	0	0	small acid-soluble spore protein P (minor)
K06434	0	2	16	4	30	small acid-soluble spore protein (thioredoxin-like protein)
K06436	6	2	16	4	30	spore coat assemly protein
K06437	0	0	0	0	0	sigma-E controlled sporulation protein
K10820	0	0	0	0	0	monosaccharide-transporting ATPase [EC:3.6.3.17]
K06439	0	0	0	0	0	similar to spore coat protein
K10822	0	0	0	0	0	nonpolar-amino-acid-transporting ATPase [EC:3.6.3.22]
K10823	0	0	0	0	0	oligopeptide-transporting ATPase [EC:3.6.3.23]
K10826	0	0	0	0	0	Fe3+-transporting ATPase [EC:3.6.3.30]
K09167	15	11	251	178	249	hypothetical protein
K06322	0	0	0	0	0	spore maturation protein CgeD
K14117	0	0	0	0	0	energy-converting hydrogenase B subunit H
K14259	0	0	0	0	0	2-keto-3-deoxyxylonate dehydratase [EC:4.2.1.-]
K14257	0	0	2	0	9	FADH2 O2-dependent halogenase II [EC:1.14.14.-]
K01308	0	354	651	495	1630	g-D-glutamyl-meso-diaminopimelate peptidase [EC:3.4.19.11]
K01303	1	0	0	0	0	acylaminoacyl-peptidase [EC:3.4.19.1]
K01301	0	0	0	0	0	glutamate carboxypeptidase II [EC:3.4.17.21]
K01305	13	1059	260	438	451	beta-aspartyl-dipeptidase (metallo-type) [EC:3.4.19.-]
K01304	51	16	30	15	47	pyroglutamyl-peptidase [EC:3.4.19.3]
K02658	1	2	4	1	28	twitching motility two-component system response regulator PilH
K00672	0	0	0	0	0	formylmethanofuran--tetrahydromethanopterin N-formyltransferase [EC:2.3.1.101]
K02650	17	10	20	5	61	type IV pilus assembly protein PilA
K02651	3	20	26	12	87	pilus assembly protein Flp/PilA
K02652	77	193	50	18	80	type IV pilus assembly protein PilB
K02653	75	554	741	526	1847	type IV pilus assembly protein PilC
K02654	367	486	694	450	675	leader peptidase (prepilin peptidase) / N-methyltransferase [EC:3.4.23.43 2.1.1.-]
K05687	0	0	0	0	0	protein DJ-1
K02656	1	2	4	1	28	type IV pilus assembly protein PilF
K05685	3	4	4	1	26	macrolide transport system ATP-binding/permease protein [EC:3.6.3.-];macrolide transport system permease protein
K00878	283	242	192	97	328	hydroxyethylthiazole kinase [EC:2.7.1.50]
K00879	0	354	651	495	1630	L-fuculokinase [EC:2.7.1.51]
K00872	398	433	994	713	2090	homoserine kinase [EC:2.7.1.39]
K00873	304	1628	1289	1219	2519	pyruvate kinase [EC:2.7.1.40]
K00870	0	0	0	0	0	protein kinase [EC:2.7.1.37]
K00876	294	2672	1357	1551	2890	uridine kinase [EC:2.7.1.48]
K00877	0	0	0	0	0	hydroxymethylpyrimidine kinase [EC:2.7.1.49];hydroxymethylpyrimidine/phosphomethylpyrimidine kinase [EC:2.7.1.49 2.7.4.7]
K00874	268	2656	1311	1534	2747	2-dehydro-3-deoxygluconokinase [EC:2.7.1.45]
K00875	0	0	0	0	0	D-ribulokinase [EC:2.7.1.47]
K04487	587	1321	1606	1153	3627	cysteine desulfurase [EC:2.8.1.7]
K04486	274	606	768	543	1780	histidinol-phosphatase (PHP family) [EC:3.1.3.15]
K04485	295	1649	1325	1238	2649	DNA repair protein RadA/Sms
K04484	0	0	0	0	0	DNA repair protein RadB
K04483	0	0	0	0	0	DNA repair protein RadA
K04482	0	0	0	0	0	DNA repair protein RAD51
K04480	0	0	0	0	0	methanol---5-hydroxybenzimidazolylcobamide Co-methyltransferase [EC:2.1.1.90]
K04488	289	606	1064	754	2167	nitrogen fixation protein NifU and related proteins
K12049	0	0	0	0	0	ComB9 competence protein
K13693	0	0	0	0	0	glucosyl-3-phosphoglycerate synthase [EC:2.4.1.-]
K13706	0	0	0	0	0	abhydrolase domain-containing protein 14
K13694	0	0	0	0	0	lipoprotein Spr
K13695	0	0	0	0	0	probable lipoprotein NlpC
K05977	0	0	0	0	0	2'-hydroxybiphenyl-2-sulfinate desulfinase [EC:3.13.1.3]
K09516	0	0	1	0	4	all-trans-retinol 13,14-reductase [EC:1.3.99.23]
K02434	583	854	1471	1012	2695	aspartyl-tRNA(Asn)/glutamyl-tRNA (Gln) amidotransferase subunit B [EC:6.3.5.6 6.3.5.7]
K02435	580	824	1459	1007	2683	aspartyl-tRNA(Asn)/glutamyl-tRNA (Gln) amidotransferase subunit C [EC:6.3.5.6 6.3.5.7]
K02436	0	354	651	495	1630	DeoR family transcriptional regulator, galactitol utilization operon repressor
K02437	46	1060	347	535	603	glycine cleavage system H protein
K05350	270	188	122	65	119	beta-glucosidase [EC:3.2.1.21]
K02431	1	358	866	657	1815	L-fucose mutarotase [EC:5.1.3.-]
K08100	0	0	0	0	0	bilirubin oxidase [EC:1.3.3.5]
K02433	594	1223	2125	1508	4354	aspartyl-tRNA(Asn)/glutamyl-tRNA (Gln) amidotransferase subunit A [EC:6.3.5.6 6.3.5.7]
K02438	101	227	497	349	453	glycogen operon protein GlgX [EC:3.2.1.-]
K02439	3	30	16	6	37	thiosulfate sulfurtransferase [EC:2.8.1.1]
K03745	2	2	4	1	28	SlyX protein
K03744	236	2123	622	977	1113	LemA protein
K03747	0	0	0	0	0	Smg protein
K03210	317	1660	1360	1255	2708	preprotein translocase subunit YajC
K03217	489	1677	1398	1290	2712	preprotein translocase subunit YidC
K03216	289	604	1061	753	2163	RNA methyltransferase, TrmH family, group 2 [EC:2.1.1.-];tRNA (cytidine/uridine-2'-O-)-methyltransferase [EC:2.1.1.207]
K03215	12	25	24	12	80	RNA methyltransferase, TrmA family [EC:2.1.1.-]
K03742	263	1590	1021	1024	2333	competence/damage-inducible protein CinA
K03219	0	0	1	0	11	type III secretion protein SctC
K03218	290	606	1063	755	2167	RNA methyltransferase, TrmH family [EC:2.1.1.-]
K03749	1	2	4	1	27	DedD protein
K03748	0	0	0	0	0	SanA protein
K02383	0	0	0	0	0	flagellar protein FlbB
K06327	0	0	0	0	0	spore coat protein D
K06320	55	183	31	14	24	spore maturation protein CgeB
K07238	85	1615	1008	966	2307	zinc transporter, ZIP family
K09479	0	0	0	0	0	very long chain acyl-CoA dehydrogenase [EC:1.3.99.-]
K09478	0	0	0	0	0	short/branched chain acyl-CoA dehydrogenase [EC:1.3.99.12]
K09475	0	0	0	0	0	outer membrane pore protein C
K09474	0	0	1	0	4	acid phosphatase (class A) [EC:3.1.3.2]
K09477	0	0	0	0	0	citrate:succinate antiporter
K09476	0	0	0	0	0	outer membrane pore protein F
K09471	0	0	8	2	49	gamma-glutamylputrescine oxidase [EC:1.4.3.-]
K09470	0	0	0	0	0	gamma-glutamylputrescine synthase [EC:6.3.1.11]
K09473	0	0	0	0	0	gamma-glutamyl-gamma-aminobutyrate hydrolase [EC:3.5.1.94]
K09472	0	0	1	0	4	gamma-glutamyl-gamma-aminobutyraldehyde dehydrogenase [EC:1.2.1.-]
K07543	0	0	0	0	0	benzylsuccinate CoA-transferase BbsE subunit [EC:2.8.3.15]
K06898	188	45	113	63	220	None
K13967	0	0	0	0	0	N-acetylmannosamine-6-phosphate 2-epimerase / N-acetylmannosamine kinase [EC:5.1.3.9 2.7.1.60]
K13963	5	1038	226	423	368	serpin B
K07545	0	0	0	0	0	(R)-benzylsuccinyl-CoA dehydro genase [EC:1.3.99.21]
K00737	0	1	0	0	0	beta-1,4-mannosyl-glycoprotein beta-1,4-N-acetylglucosaminyltransferase [EC:2.4.1.144]
K05345	0	0	1	0	7	putative cyclase [EC:4.6.1.-]
K11706	0	0	0	0	0	iron/zinc/copper transport system ATP-binding protein
K11707	0	0	3	1	12	manganese/zinc/iron transport system substrate-binding protein
K11704	0	0	0	0	0	iron/zinc/copper transport system substrate-binding protein
K11705	0	0	0	0	0	iron/zinc/copper transport system permease protein
K11708	0	0	3	1	12	manganese/zinc/iron transport system permease protein
K11709	0	0	0	0	0	manganese/zinc/iron transport system permease protein
K05588	0	0	0	0	0	bidirectional [NiFe] hydrogenase diaphorase subunit [EC:1.6.5.3];diaphorase subunit of the bidirectional hydrogenase [EC:1.6.5.3]
K07114	83	2251	781	1146	1234	uncharacterized protein
K07443	2	359	660	496	1660	methylated-DNA-protein-cysteine methyltransferase related protein
K07116	1	2	4	1	22	acyl-homoserine-lactone acylase [EC:3.5.1.97];
K07117	1	2	0	0	2	None
K07110	2	2	0	0	2	None
K07447	292	1619	1313	1233	2637	putative holliday junction resolvase [EC:3.1.-.-]
K07112	5	7	7	2	57	None
K07113	1	3	4	1	26	UPF0716 protein FxsA
K07448	10	5	20	5	54	restriction system protein
K07118	210	53	77	46	149	None
K07119	3	5	9	3	44	None
K10619	0	0	0	0	0	p-cumate dioxygenase [EC:1.14.12.-]
K10618	0	0	0	0	0	p-cumic aldehyde dehydrogenase
K10617	0	0	0	0	0	p-cumic alcohol dehydrogenase
K10616	0	0	0	0	0	p-cymene monooxygenase [EC:1.14.13.-]
K01848	2	5	36	13	130	methylmalonyl-CoA mutase, N-terminal domain [EC:5.4.99.2]
K01849	2	5	36	13	130	methylmalonyl-CoA mutase, C-terminal domain [EC:5.4.99.2]
K01844	1	1	1	0	1	beta-lysine 5,6-aminomutase [EC:5.4.3.3]
K01845	242	208	327	207	465	glutamate-1-semialdehyde 2,1-aminomutase [EC:5.4.3.8]
K01846	0	0	1	0	1	methylaspartate mutase [EC:5.4.99.1]
K01847	8	15	77	29	269	methylmalonyl-CoA mutase [EC:5.4.99.2]
K01840	150	2821	1524	1678	3081	phosphomannomutase [EC:5.4.2.8]
K01841	6	354	651	495	1630	phosphoenolpyruvate phosphomutase [EC:5.4.2.9]
K01842	0	0	0	0	0	None
K01843	1	2	2	0	5	lysine 2,3-aminomutase [EC:5.4.3.2]
K06219	0	0	3	0	21	S-adenosylmethionine-dependent methyltransferase
K10832	0	0	0	0	0	capsular-polysaccharide-transporting ATPase [EC:3.6.3.38]
K05348	0	0	0	0	0	2-hydroxycinnamic acid beta-D-glucosylisomelase [EC:5.2.1.-]
K14203	0	0	0	0	0	FPRL1 inhibitory protein
K08483	289	253	409	259	507	phosphotransferase system, enzyme I, PtsI [EC:2.7.3.9]
K08482	0	0	3	0	19	circadian clock protein KaiC
K08481	0	0	0	0	0	circadian clock protein KaiB
K08480	0	0	0	0	0	circadian clock protein KaiA
K08485	0	0	0	0	0	phosphocarrier protein NPr
K08484	0	0	4	1	25	phosphotransferase system, enzyme I, PtsP [EC:2.7.3.9]
K00464	0	0	0	0	0	lignostilbene-alpha,beta-dioxygenase [EC:1.13.11.43]
K00467	1	1	85	64	50	lactate 2-monooxygenase [EC:1.13.12.4]
K00466	0	0	4	0	17	tryptophan 2-monooxygenase [EC:1.13.12.3]
K00461	0	0	0	0	0	arachidonate 5-lipoxygenase [EC:1.13.11.34]
K00460	0	0	0	0	0	arachidonate 15-lipoxygenase [EC:1.13.11.33]
K00463	0	0	0	0	0	indoleamine 2,3-dioxygenase [EC:1.13.11.52]
K00462	0	0	0	0	0	biphenyl-2,3-diol 1,2-dioxygenase [EC:1.13.11.39]
K04509	0	0	0	0	0	formate dehydrogenase (cytochrome) [EC:1.2.2.1]
K00469	0	0	0	0	0	inositol oxygenase [EC:1.13.99.1]
K00468	0	0	0	0	0	None
K08645	0	0	0	0	0	anthrax lethal toxin endopeptidase [EC:3.4.24.83]
K04744	5	24	59	25	211	LPS-assembly protein
K01518	0	0	0	0	0	bis(5'-nucleosidyl)-tetraphosphatase [EC:3.6.1.17]
K01519	0	0	0	0	0	nucleoside-triphosphate pyrophosphatase [EC:3.6.1.19]
K04748	1	2	2	0	10	nitric oxide reductase NorQ protein;nitric-oxide reductase NorQ protein [EC:1.7.99.7]
K04749	16	8	1	0	2	anti-sigma B factor antagonist
K01514	0	0	0	0	0	exopolyphosphatase [EC:3.6.1.11]
K01515	362	797	1218	849	2310	ADP-ribose pyrophosphatase [EC:3.6.1.13]
K01512	215	66	103	62	116	acylphosphatase [EC:3.6.1.7]
K01510	0	0	0	0	0	apyrase [EC:3.6.1.5]
K14623	0	0	0	1	1	DNA-damage-inducible protein D
K14626	0	0	0	0	0	actinorhodin biosynthesis protein ActVIA
K14627	0	0	0	0	0	dehydratase [EC:4.2.1.-]
K14628	0	0	0	0	0	enoyl reductase
K14629	0	0	0	0	0	enoyl reductase
K03918	0	0	0	0	0	L-lysine 6-transaminase [EC:2.6.1.36]
K03919	2	4	2	1	15	alkylated DNA repair protein [EC:1.14.11.-]
K12372	0	0	3	0	19	dipeptide transport system ATP-binding protein
K12373	23	1056	337	563	662	beta-hexosaminidase [EC:3.2.1.52];hexosaminidase [EC:3.2.1.52]
K12370	0	0	3	0	19	dipeptide transport system permease protein
K12371	0	0	3	0	19	dipeptide transport system ATP-binding protein
K02359	0	0	0	0	0	egghead protein (zeste-white 4 protein)
K02358	306	1659	1376	1255	2816	elongation factor EF-Tu [EC:3.6.5.3];elongation factor Tu
K02351	0	1	0	1	6	putative membrane protein
K02352	0	0	0	0	0	drp35
K02355	321	3077	2278	2232	4853	elongation factor EF-G [EC:3.6.5.3];elongation factor G
K02357	295	1649	1325	1238	2649	elongation factor EF-Ts;elongation factor Ts
K02356	482	1671	1398	1290	2711	elongation factor P;elongation factor EF-P
K13574	1	18	20	11	52	uncharacterized oxidoreductase [EC:1.1.1.-]
K13573	1	1	3	1	3	proteasome accessory factor C
K13572	2	5	217	163	188	proteasome accessory factor B
K13571	18	7	224	163	194	proteasome accessory factor A [EC:6.3.2.-]
K13570	18	7	224	163	194	prokaryotic ubiquitin-like protein Pup
K12112	0	0	0	0	0	evolved beta-galactosidase subunit beta
K12113	0	0	0	0	0	LacI family transcriptional regulator, ebg operon repressor
K12110	0	0	0	0	0	cag pathogenicity island protein 25
K12111	2	0	0	0	1	evolved beta-galactosidase subunit alpha [EC:3.2.1.23]
K07329	0	0	0	0	0	archaeal flagellar protein FlaF
K07328	0	0	0	0	0	archaeal flagellar protein FlaE
K07323	3	20	24	12	79	putative toluene tolerance protein
K07322	0	2	17	4	35	regulator of cell morphogenesis and NO signaling
K07321	1	3	17	5	32	CO dehydrogenase maturation factor
K07320	2	20	24	12	80	putative adenine-specific DNA-methyltransferase [EC:2.1.1.72]
K07327	0	0	0	0	0	archaeal flagellar protein FlaD
K07326	0	0	3	1	12	hemolysin activation/secretion protein
K07325	0	0	0	0	0	archaeal flagellin FlaB
K07324	0	0	0	0	0	archaeal flagellin FlaA
K08163	0	0	0	0	0	MFS transporter, DHA1 family, multidrug resistance protein
K06180	1133	4410	2831	2899	5646	ribosomal large subunit pseudouridine synthase D [EC:5.4.99.12];23S rRNA pseudouridine1911/1915/1917 synthase [EC:5.4.99.23]
K06181	2	2	4	1	28	ribosomal large subunit pseudouridine synthase E [EC:5.4.99.12];23S rRNA pseudouridine2457 synthase [EC:5.4.99.20]
K06182	63	189	50	19	78	23S rRNA pseudouridine2604 synthase [EC:5.4.99.21];ribosomal large subunit pseudouridine synthase F [EC:5.4.99.12]
K06183	277	595	804	578	1847	ribosomal small subunit pseudouridine synthase A [EC:5.4.99.12];16S rRNA pseudouridine516 synthase [EC:5.4.99.19]
K06186	2	20	24	12	81	small protein A
K06187	295	1649	1325	1238	2649	recombination protein RecR
K06188	20	4	54	35	51	aquaporin Z
K06189	3	20	24	12	81	magnesium and cobalt transporter
K08359	1	2	0	0	2	tetrathionate reductase subunit C
K07589	0	0	3	1	19	D-erythro-7,8-dihydroneopterin triphosphate epimerase [EC:5.-.-.-]
K07588	7	14	74	27	266	LAO/AO transport system kinase [EC:2.7.-.-]
K07587	0	0	0	0	0	O-phosphoseryl-tRNA synthetase [EC:6.1.1.27]
K07586	194	27	75	52	68	hypothetical protein
K07585	0	0	0	0	0	hypothetical protein
K07584	268	577	812	578	1886	hypothetical protein
K07583	0	0	0	0	0	hypothetical protein;tRNA pseudouridine synthase 10 [EC:5.4.99.-]
K07582	0	0	0	0	0	hypothetical protein
K07581	0	0	0	0	0	hypothetical protein
K07580	0	0	0	0	0	hypothetical protein
K11139	0	0	0	0	0	hemolysin E
K05989	9	1428	926	984	2128	alpha-L-rhamnosidase [EC:3.2.1.40]
K05988	0	0	0	0	0	dextranase [EC:3.2.1.11]
K05985	214	395	782	564	1863	ribonuclease M5 [EC:3.1.26.8]
K05987	0	0	0	0	0	None
K05986	0	0	0	0	0	None
K10843	1	2	3	1	3	DNA excision repair protein ERCC-3 [EC:3.6.4.12];DNA excision repair protein ERCC-3 [EC:3.6.1.-]
K08354	0	0	0	0	0	thiosulfate reductase cytochrome b subunit
K10844	0	2	16	4	30	DNA excision repair protein ERCC-2 [EC:3.6.4.12];DNA excision repair protein ERCC-2 [EC:3.6.1.-]
K10848	0	0	0	0	0	DNA excision repair protein ERCC-4 [EC:3.1.-.-]
K00673	0	0	11	3	69	arginine N-succinyltransferase [EC:2.3.1.109]
K00674	34	34	266	180	310	2,3,4,5-tetrahydropyridine-2-carboxylate N-succinyltransferase [EC:2.3.1.117]
K00675	1	4	4	1	19	N-hydroxyarylamine O-acetyltransferase [EC:2.3.1.118]
K00676	186	410	693	511	1691	ribosomal-protein-alanine N-acetyltransferase [EC:2.3.1.128]
K00677	14	2110	582	992	1176	UDP-N-acetylglucosamine acyltransferase [EC:2.3.1.129]
K06988	211	29	73	46	112	None
K06989	2	21	20	11	55	aspartate dehydrogenase [EC:1.4.1.21]
K08351	0	0	0	0	0	biotin sulfoxide reductase [EC:1.-.-.-]
K06980	6	27	241	175	268	None
K06981	0	0	0	0	0	None
K06982	0	0	0	0	0	;pantoate kinase [EC:2.7.1.169]
K08350	0	0	0	0	0	formate dehydrogenase-N, gamma subunit [EC:1.2.1.2]
K06984	0	0	0	0	0	None
K06985	3	3	4	1	29	aspartyl protease family protein
K06986	0	0	2	0	13	None
K06987	108	324	67	31	120	None
K02445	181	1058	239	430	395	MFS transporter, OPA family, glycerol-3-phosphate transporter
K02444	19	7	39	18	86	DeoR family transcriptional regulator, glycerol-3-phosphate regulon repressor
K00582	0	0	0	0	0	tetrahydromethanopterin S-methyltransferase subunit F [EC:2.1.1.86]
K00583	0	0	0	0	0	tetrahydromethanopterin S-methyltransferase subunit G [EC:2.1.1.86]
K00580	0	0	0	0	0	tetrahydromethanopterin S-methyltransferase subunit D [EC:2.1.1.86]
K02110	339	1470	700	756	1029	F-type H+-transporting ATPase subunit c [EC:3.6.3.14]
K00586	0	0	0	0	0	diphthine synthase [EC:2.1.1.98]
K00587	0	0	0	0	0	protein-S-isoprenylcysteine O-methyltransferase [EC:2.1.1.100]
K00584	0	0	0	0	0	tetrahydromethanopterin S-methyltransferase subunit H [EC:2.1.1.86]
K08921	0	0	0	0	0	chlorophyll a/b binding light-harvesting protein PcbD
K02441	0	1	4	1	24	GlpG protein
K00588	9	6	0	0	1	caffeoyl-CoA O-methyltransferase [EC:2.1.1.104]
K08922	0	0	0	0	0	chlorophyll a/b binding light-harvesting protein PcbE
K02440	596	84	449	312	415	glycerol uptake facilitator protein
K00018	246	1929	1638	1508	3855	glycerate dehydrogenase [EC:1.1.1.29]
K08923	0	0	0	0	0	chlorophyll a/b binding light-harvesting protein PcbF
K02443	70	536	706	518	1727	glycerol uptake operon antiterminator
K00019	5	7	4	1	32	3-hydroxybutyrate dehydrogenase [EC:1.1.1.30]
K02442	0	0	2	0	14	membrane protein GlpM
K08925	0	0	0	0	0	chlorophyll a/b binding light-harvesting protein PcbH
K08926	0	0	0	0	0	light-harvesting complex 1 alpha chain
K08927	0	0	0	0	0	light-harvesting complex 1 beta chain
K03149	90	196	62	22	96	thiamine biosynthesis ThiG
K06604	0	0	0	0	0	flagellar rod protein FlaI
K00015	2	2	1	0	6	glyoxylate reductase [EC:1.1.1.26]
K01989	277	296	275	137	544	putative ABC transport system substrate-binding protein
K00854	92	2318	2723	2325	5863	xylulokinase [EC:2.7.1.17]
K00855	0	0	0	0	0	phosphoribulokinase [EC:2.7.1.19]
K00856	3	19	20	11	54	adenosine kinase [EC:2.7.1.20]
K00857	217	1080	359	541	589	thymidine kinase [EC:2.7.1.21]
K00850	408	2361	2035	1756	4290	6-phosphofructokinase [EC:2.7.1.11]
K00851	199	34	81	54	97	gluconokinase [EC:2.7.1.12]
K00852	300	928	1713	1293	3775	ribokinase [EC:2.7.1.15]
K00853	3	6	260	195	217	L-ribulokinase [EC:2.7.1.16]
K00858	295	1649	1325	1238	2649	NAD+ kinase [EC:2.7.1.23]
K00859	294	1642	1286	1178	2533	dephospho-CoA kinase [EC:2.7.1.24]
K01181	56	1195	280	493	496	endo-1,4-beta-xylanase [EC:3.2.1.8]
K01180	0	0	0	0	0	endo-1,3(4)-beta-glucanase [EC:3.2.1.6]
K01183	8	2	19	4	48	chitinase [EC:3.2.1.14]
K01182	414	499	1191	876	2129	oligo-1,6-glucosidase [EC:3.2.1.10]
K01185	204	2142	601	980	1036	lysozyme [EC:3.2.1.17]
K01184	0	0	0	0	0	polygalacturonase [EC:3.2.1.15]
K01187	298	1258	566	643	736	alpha-glucosidase [EC:3.2.1.20]
K01188	48	2125	577	961	952	beta-glucosidase [EC:3.2.1.21]
K02596	0	0	0	0	0	nitrogen fixation protein NifX
K13766	1	2	4	1	28	methylglutaconyl-CoA hydratase [EC:4.2.1.18]
K13767	0	1	0	0	0	enoyl-CoA hydratase [EC:4.2.1.17]
K13003	0	0	0	0	0	glycosyltransferase [EC:2.4.1.-]
K13002	0	0	0	0	0	glycosyltransferase [EC:2.4.1.-]
K13000	0	0	0	0	0	mannosyltransferase [EC:2.4.1.-]
K02984	0	0	0	0	0	small subunit ribosomal protein S3Ae
K02986	295	1650	1341	1242	2679	small subunit ribosomal protein S4
K02987	0	0	0	0	0	small subunit ribosomal protein S4e
K02636	0	0	0	0	0	cytochrome b6-f complex iron-sulfur subunit [EC:1.10.99.1]
K02982	295	1649	1325	1238	2649	small subunit ribosomal protein S3
K02983	0	0	0	0	0	small subunit ribosomal protein S30e
K02638	0	0	0	0	0	plastocyanin
K02639	0	0	0	0	0	ferredoxin
K02988	295	1649	1325	1238	2649	small subunit ribosomal protein S5
K08298	1	1	0	0	0	crotonobetainyl-CoA:carnitine CoA-transferase [EC:2.8.3.-]
K08299	0	0	0	0	0	carnitinyl-CoA dehydratase [EC:4.2.1.-]
K03583	3	21	26	13	83	exodeoxyribonuclease V gamma subunit [EC:3.1.11.5]
K03582	3	21	26	13	83	exodeoxyribonuclease V beta subunit [EC:3.1.11.5]
K03581	279	573	848	600	1989	exodeoxyribonuclease V alpha subunit [EC:3.1.11.5]
K03580	0	0	4	1	26	ATP-dependent helicase HepA [EC:3.6.4.-];ATP-dependent helicase HepA [EC:3.6.1.-]
K03587	31	1078	548	673	898	cell division protein FtsI (penicillin-binding protein 3) [EC:2.4.1.129]
K03586	1	2	4	1	28	cell division protein FtsL
K03585	15	1106	364	532	826	membrane fusion protein
K03584	293	1644	1289	1225	2519	DNA repair protein RecO (recombination protein O)
K03589	292	1274	650	731	956	cell division protein FtsQ
K03588	341	1799	1344	1248	2663	cell division protein FtsW
K01725	0	0	3	0	14	cyanate lyase [EC:4.2.1.104]
K01724	3	4	4	1	27	4a-hydroxytetrahydrobiopterin dehydratase [EC:4.2.1.96]
K01727	8	3	1	0	2	hyaluronate lyase [EC:4.2.2.1]
K01726	9	31	15	5	15	None
K01721	0	0	0	0	0	nitrile hydratase [EC:4.2.1.84]
K01720	1	2	3	1	19	2-methylcitrate dehydratase [EC:4.2.1.79]
K01722	0	0	0	0	0	None
K13008	0	0	0	0	0	O-antigen polymerase
K01729	0	0	3	1	19	poly(beta-D-mannuronate) lyase [EC:4.2.2.3]
K01728	0	2	16	4	31	pectate lyase [EC:4.2.2.2]
K09530	0	0	0	0	0	DnaJ homolog subfamily C member 10
K09539	0	0	0	0	0	DnaJ homolog subfamily C member 19
K02188	241	212	102	38	212	cobalamin biosynthesis protein CbiD;cobalt-precorrin-5B (C1)-methyltransferase [EC:2.1.1.195]
K02189	241	212	103	38	220	cobalamin biosynthesis protein CbiG;cobalt-precorrin 5A hydrolase [EC:3.7.1.12]
K02182	1	1	0	0	0	crotonobetaine/carnitine-CoA ligase [EC:6.2.1.-]
K02183	0	0	0	0	0	calmodulin
K03769	22	65	83	38	243	peptidyl-prolyl cis-trans isomerase C [EC:5.2.1.8]
K03768	326	1108	1515	1143	3610	peptidyl-prolyl cis-trans isomerase B (cyclophilin B) [EC:5.2.1.8]
K03767	28	31	250	176	277	peptidyl-prolyl cis-trans isomerase A (cyclophilin A) [EC:5.2.1.8]
K03765	0	0	0	0	0	transcriptional activator of cad operon
K03764	0	0	0	0	0	transcriptional repressor of met regulon (beta-ribbon, MetJ family)
K03763	318	731	834	587	1902	DNA polymerase III subunit alpha, Gram-positive type [EC:2.7.7.7]
K03762	3	6	8	3	41	MFS transporter, MHS family, proline/betaine transporter
K03761	3	3	8	3	35	MFS transporter, MHS family, alpha-ketoglutarate permease
K03760	2	20	22	11	68	phosphoethanolamine transferase
K09457	64	1200	316	505	624	7-cyano-7-deazaguanine reductase [EC:1.7.1.13]
K09456	1	2	4	1	26	putative acyl-CoA dehydrogenase
K09459	6	354	651	495	1630	phosphonopyruvate decarboxylase [EC:4.1.1.82]
K09458	271	2008	1775	1581	4161	3-oxoacyl-[acyl-carrier-protein] synthase II [EC:2.3.1.179]
K00602	599	4676	1687	2303	2929	phosphoribosylaminoimidazolecarboxamide formyltransferase / IMP cyclohydrolase [EC:2.1.2.3 3.5.4.10]
K13988	0	0	0	0	0	ADP-ribose pyrophosphatase [EC:3.6.1.13]
K13985	0	0	0	0	0	N-acyl-phosphatidylethanolamine-hydrolyzing phospholipase D [EC:3.1.4.-]
K09981	2	2	0	0	2	hypothetical protein
K09980	1	2	3	1	21	hypothetical protein
K09983	2	2	3	0	21	hypothetical protein
K09982	0	0	0	0	0	hypothetical protein
K09985	0	0	0	0	0	hypothetical protein
K09984	2	2	1	0	8	hypothetical protein
K09987	0	0	0	0	0	hypothetical protein
K09986	0	0	4	1	26	hypothetical protein
K09989	3	4	7	2	32	hypothetical protein
K09988	9	7	2	1	3	hypothetical protein
K12583	2	3	3	1	3	phosphatidylinositol alpha 1,6-mannosyltransferase [EC:2.4.1.-]
K12582	0	0	0	0	0	TDP-Fuc4NAc transferase [EC:2.4.1.-]
K12589	0	0	0	0	0	exosome complex component RRP42
K11720	3	20	24	12	81	lipopolysaccharide export system permease protein
K09759	9	33	31	9	45	nondiscriminating aspartyl-tRNA synthetase [EC:6.1.1.23]
K10985	0	0	0	0	0	PTS system, galactosamine-specific IIC component
K10984	1	2	16	4	30	PTS system, galactosamine-specific IIB component [EC:2.7.1.69]
K07468	0	0	0	0	0	putative ATP-dependent DNA ligase [EC:6.5.1.1]
K07469	0	0	0	0	0	aldehyde dehydrogenase (FAD-independent) [EC:1.2.99.7]
K07464	233	226	101	92	203	putative RecB family exonuclease
K07465	2	6	215	162	185	putative RecB family exonuclease
K07466	0	0	0	0	0	replication factor A1
K07467	179	20	12	8	11	phage replication initiation protein
K07460	99	1250	578	680	895	putative endonuclease
K07461	218	425	795	570	1898	putative endonuclease
K07462	276	1640	1098	1074	2452	single-stranded-DNA-specific exonuclease [EC:3.1.-.-]
K07463	0	0	0	0	0	archaea-specific RecJ-like exonuclease
K10679	3	54	61	33	178	nitroreductase / dihydropteridine reductase [EC:1.-.-.- 1.5.1.34]
K10678	0	0	0	0	0	nitroreductase [EC:1.-.-.-]
K10671	0	0	0	0	0	sarcosine reductase [EC:1.21.4.3]
K10670	4	4	17	4	32	glycine reductase [EC:1.21.4.2]
K10673	0	0	0	0	0	streptomycin 3"-kinase [EC:2.7.1.87]
K10672	2	0	0	0	1	betaine reductase [EC:1.21.4.4]
K10674	0	0	0	0	5	ectoine hydroxylase [EC:1.14.11.-]
K10677	0	0	0	0	0	inulin fructotransferase (DFA-I-forming) [EC:4.2.2.17]
K10676	0	0	0	0	0	2,4-dichlorophenol 6-monooxygenase [EC:1.14.13.20]
K08726	0	0	0	0	0	soluble epoxide hydrolase [EC:3.3.2.10]
K08724	13	5	63	45	59	penicillin-binding protein 2B
K08722	54	513	711	517	1776	5'-nucleotidase [EC:3.1.3.5]
K08723	0	0	0	0	0	5'-nucleotidase [EC:3.1.3.5]
K08720	0	0	0	0	0	outer membrane protein OmpU
K08721	1	2	1	0	5	multidrug resistance outer membrane protein OprJ
K08728	191	24	117	84	95	nucleoside deoxyribosyltransferase [EC:2.4.2.6]
K10187	0	0	0	0	0	germacradienol/geosmin synthase [EC:4.2.3.22 4.2.3.75 4.1.99.16];germacradienol/germacrene-D synthase [EC:4.2.3.22]
K00119	4	3	2	0	13	None
K00118	1	2	0	0	2	glucose-fructose oxidoreductase [EC:1.1.99.28]
K00449	0	0	4	1	24	protocatechuate 3,4-dioxygenase, beta subunit [EC:1.13.11.3]
K00448	0	0	3	1	20	protocatechuate 3,4-dioxygenase, alpha subunit [EC:1.13.11.3]
K00115	0	0	0	0	0	glucose dehydrogenase (acceptor) [EC:1.1.99.10]
K00446	0	0	0	0	0	catechol 2,3-dioxygenase [EC:1.13.11.2]
K00117	2	2	4	1	29	quinoprotein glucose dehydrogenase [EC:1.1.5.2]
K00116	1	3	8	2	49	malate dehydrogenase (quinone) [EC:1.1.5.4]
K00111	104	1273	583	663	770	glycerol-3-phosphate dehydrogenase [EC:1.1.5.3]
K00442	0	0	0	0	0	coenzyme F420 hydrogenase delta subunit
K00113	7	1043	441	587	556	glycerol-3-phosphate dehydrogenase subunit C [EC:1.1.5.3]
K00112	7	1043	441	587	556	glycerol-3-phosphate dehydrogenase subunit B [EC:1.1.5.3]
K01539	0	0	0	0	0	sodium/potassium-transporting ATPase subunit alpha [EC:3.6.3.9]
K01531	79	179	66	33	119	Mg2+-importing ATPase [EC:3.6.3.2]
K04720	236	594	747	535	1813	threonine-phosphate decarboxylase [EC:4.1.1.81]
K01533	289	1651	1352	1259	2680	Cu2+-exporting ATPase [EC:3.6.3.4]
K01534	787	3337	2351	2249	5052	Cd2+/Zn2+-exporting ATPase [EC:3.6.3.3 3.6.3.5]
K01535	11	4	19	13	29	H+-transporting ATPase [EC:3.6.3.6]
K01537	289	1591	1063	1052	2295	Ca2+-transporting ATPase [EC:3.6.3.8]
K14358	0	0	0	0	0	secernin
K14605	0	0	0	0	0	lycopene cyclase CruA
K14606	0	0	0	0	0	lycopene cyclase CruP
K00413	2	2	4	1	27	ubiquinol-cytochrome c reductase cytochrome c1 subunit [EC:1.10.2.2];ubiquinol-cytochrome c reductase cytochrome c1 subunit
K10120	0	0	0	0	0	putative sugar transport system substrate-binding protein
K05600	0	0	1	0	4	anthranilate 1,2-dioxygenase (deaminating, decarboxylating) small subunit [EC:1.14.12.1]
K05777	0	3	2	0	3	putative thiamine transport system substrate-binding protein
K03972	0	0	0	0	1	phage shock protein E
K03973	185	26	92	99	152	phage shock protein C
K03970	0	0	0	0	0	phage shock protein B
K03971	0	0	0	0	0	phage shock protein D
K03976	268	577	816	579	1902	putative transcription regulator
K03977	293	1645	1325	1238	2649	GTP-binding protein
K03974	0	0	0	0	0	psp operon transcriptional activator
K03975	405	77	372	251	411	membrane-associated protein
K03978	275	1640	1098	1074	2452	GTP-binding protein
K03979	295	1649	1325	1238	2649	GTP-binding protein
K13378	5	1043	265	485	508	NADH dehydrogenase I subunit C/D [EC:1.6.5.3];NADH-quinone oxidoreductase subunit C/D [EC:1.6.5.3]
K02372	455	617	911	642	2037	3R-hydroxymyristoyl ACP dehydrase [EC:4.2.1.-]
K02371	203	62	98	43	215	enoyl-[acyl carrier protein] reductase II [EC:1.3.1.-]
K02377	5	1044	261	484	484	GDP-L-fucose synthase [EC:1.1.1.271]
K02379	14	29	25	12	90	FdhD protein
K03396	0	0	0	0	0	S-(hydroxymethyl)glutathione synthase [EC:4.4.1.22]
K03397	0	0	0	0	0	indoleacetate---lysine synthetase [EC:6.3.2.20]
K03394	254	226	167	60	415	precorrin-2 C20-methyltransferase / cobalt-factor-2 C20-methyltransferase [EC:2.1.1.130 2.1.1.151];precorrin-2/cobalt-factor-2 C20-methyltransferase [EC:2.1.1.130 2.1.1.151]
K03395	0	0	0	0	1	gentamicin 3'-N-acetyltransferase [EC:2.3.1.60]
K03392	2	2	0	0	0	aminocarboxymuconate-semialdehyde decarboxylase [EC:4.1.1.45]
K03393	0	0	0	0	0	aromatic amino acid hydroxylase [EC:1.14.16.-]
K03390	0	0	0	0	0	heterodisulfide reductase subunit C [EC:1.8.98.1]
K03391	0	0	0	0	0	pentachlorophenol monooxygenase [EC:1.14.13.50]
K03399	184	25	48	19	139	precorrin-6Y C5,15-methyltransferase [EC:2.1.1.132]
K03027	0	0	0	0	0	DNA-directed RNA Polymerase III subunit C5 [EC:2.7.7.6];DNA-directed RNA polymerases I and III subunit RPAC1
K12136	0	0	0	0	0	hydrogenase-4 component A [EC:1.-.-.-]
K12137	0	0	0	0	0	hydrogenase-4 component B [EC:1.-.-.-]
K06610	1	0	0	0	0	MFS transporter, SP family, inositol transporter
K12138	0	0	0	0	0	hydrogenase-4 component C [EC:1.-.-.-]
K12139	0	0	0	0	0	hydrogenase-4 component D [EC:1.-.-.-]
K11444	0	0	3	0	19	two-component system, chemotaxis family, response regulator WspR [EC:2.7.7.65]
K11440	0	0	0	0	0	choline dehydrogenase [EC:1.1.1.1]
K11443	0	0	0	0	0	two-component system, cell cycle response regulator DivK
K11442	0	0	0	0	0	putative uridylyltransferase [EC:2.7.7.-]
K00612	0	1	7	2	36	carbamoyltransferase [EC:2.1.3.-]
K00613	0	0	0	0	0	glycine amidinotransferase [EC:2.1.4.1]
K00610	92	1589	969	998	2178	aspartate carbamoyltransferase regulatory subunit
K00611	284	599	829	579	1950	ornithine carbamoyltransferase [EC:2.1.3.3]
K00616	116	562	771	543	1888	transaldolase [EC:2.2.1.2]
K00617	0	0	0	0	0	None
K00614	0	0	0	0	0	None
K00615	467	2782	2742	2250	6170	transketolase [EC:2.2.1.1]
K00619	1	0	0	0	6	amino-acid N-acetyltransferase [EC:2.3.1.1]
K10863	0	0	0	0	0	aprataxin [EC:3.-.-.-]
K07874	0	0	0	0	0	Ras-related protein Rab-1A
K06234	0	0	0	0	0	Ras-related protein Rab-23
K10240	0	1	0	0	0	cellobiose transport system substrate-binding protein
K10241	0	1	0	0	0	cellobiose transport system permease protein
K10242	0	0	0	0	0	cellobiose transport system permease protein
K10243	19	9	226	164	197	cellobiose transport system ATP-binding protein
K04110	1	2	0	0	2	benzoate-CoA ligase [EC:6.2.1.25]
K04113	0	0	0	0	0	benzoyl-CoA reductase subunit [EC:1.3.99.15];benzoyl-CoA reductase subunit [EC:1.3.7.8]
K04112	0	0	0	0	0	benzoyl-CoA reductase subunit [EC:1.3.99.15];benzoyl-CoA reductase subunit [EC:1.3.7.8]
K04115	0	0	0	0	0	benzoyl-CoA reductase subunit [EC:1.3.99.15];benzoyl-CoA reductase subunit [EC:1.3.7.8]
K04114	0	0	0	0	0	benzoyl-CoA reductase subunit [EC:1.3.99.15];benzoyl-CoA reductase subunit [EC:1.3.7.8]
K04117	0	0	0	0	0	cyclohexanecarboxyl-CoA dehydrogenase [EC:1.3.99.-]
K04116	0	0	0	0	0	cyclohexanecarboxylate-CoA ligase [EC:6.2.1.-]
K04118	0	0	0	0	0	pimeloyl-CoA dehydrogenase [EC:1.3.1.62]
K05517	0	0	3	0	19	nucleoside-specific channel-forming protein
K07705	7	6	37	13	135	two-component system, LytT family, response regulator LytT
K07704	7	6	37	13	135	two-component system, LytT family, sensor histidine kinase LytS [EC:2.7.13.3]
K07707	199	26	48	23	69	two-component system, AgrA family, response regulator AgrA
K07706	195	24	47	23	68	two-component system, AgrA family, sensor histidine kinase AgrC [EC:2.7.13.-]
K07701	0	0	0	0	0	two-component system, CitB family, sensor histidine kinase DcuS [EC:2.7.13.3]
K07700	0	0	0	0	0	two-component system, CitB family, cit operon sensor histidine kinase CitA [EC:2.7.13.3]
K07703	0	0	0	0	0	two-component system, CitB family, response regulator DcuR
K07702	0	0	0	0	0	two-component system, CitB family, response regulator CitB
K07709	1	0	0	0	0	two-component system, NtrC family, sensor histidine kinase HydH [EC:2.7.13.3]
K07708	3	20	24	12	80	two-component system, NtrC family, nitrogen regulation sensor histidine kinase GlnL [EC:2.7.13.3]
K01955	483	2708	1577	1673	3058	carbamoyl-phosphate synthase large subunit [EC:6.3.5.5]
K13042	0	0	0	0	0	dimethylglycine N-methyltransferase [EC:2.1.1.161]
K09934	0	0	1	0	10	hypothetical protein
K09935	7	2	2	0	2	hypothetical protein
K06216	6	2	43	32	30	putative ribose uptake protein
K09937	1	18	20	11	53	hypothetical protein
K13745	0	0	0	0	2	L-2,4-diaminobutyrate decarboxylase [EC:4.1.1.86]
K13746	0	0	0	0	0	carboxynorspermidine dehydrogenase
K13747	16	1428	929	985	2138	carboxynorspermidine decarboxylase [EC:4.1.1.-]
K13740	0	0	0	0	0	secreted effector protein SptP
K13741	0	0	0	0	0	guanine nucleotide exchange factor SopE
K13742	0	0	0	0	0	protein IpgB1
K06211	0	1	0	0	1	HipB family transcriptional regulator, involved in the regulation of NAD biosynthesis
K06212	0	0	0	0	0	formate transporter
K09933	1	2	4	1	26	hypothetical protein
K02618	0	0	1	0	4	phenylacetic acid degradation protein
K02619	2	6	23	6	59	4-amino-4-deoxychorismate lyase [EC:4.1.3.38]
K02968	287	581	1089	810	2269	small subunit ribosomal protein S20
K02966	0	0	0	0	0	small subunit ribosomal protein S19e
K02967	295	1649	1325	1238	2649	small subunit ribosomal protein S2
K02616	0	0	1	0	4	phenylacetic acid degradation operon negative regulatory protein
K02965	295	1648	1325	1238	2649	small subunit ribosomal protein S19
K02962	0	0	0	0	0	small subunit ribosomal protein S17e
K02611	1	2	1	0	6	phenylacetic acid degradation protein
K02613	1	2	1	0	6	phenylacetic acid degradation NADH oxidoreductase
K03569	530	2209	1906	1651	4332	rod shape-determining protein MreB and related proteins
K03568	9	4	20	5	57	TldD protein
K03565	292	1642	1287	1225	2516	regulatory protein
K06218	2	8	430	322	374	RelE protein
K03567	1	18	24	12	77	glycine cleavage system transcriptional repressor
K03566	6	7	11	3	78	LysR family transcriptional regulator, glycine cleavage system transcriptional activator
K03561	20	2136	652	1018	1441	biopolymer transport protein ExbB
K03560	2	20	24	12	86	biopolymer transport protein TolR
K03563	11	35	38	11	94	carbon storage regulator
K03562	3	20	24	12	86	biopolymer transport protein TolQ
K06430	0	0	0	0	0	small acid-soluble spore protein M (minor)
K01709	1	1	4	1	16	CDP-glucose 4,6-dehydratase [EC:4.2.1.45]
K01708	1	2	4	0	22	galactarate dehydratase [EC:4.2.1.42]
K01707	1	2	3	0	21	5-dehydro-4-deoxyglucarate dehydratase [EC:4.2.1.41]
K01706	3	4	4	1	28	glucarate dehydratase [EC:4.2.1.40]
K01705	0	0	0	0	0	homoaconitate hydratase [EC:4.2.1.36]
K01704	396	3419	2292	2224	4913	3-isopropylmalate/(R)-2-methylmalate dehydratase small subunit [EC:4.2.1.33 4.2.1.35]
K01703	398	3423	2325	2236	5031	3-isopropylmalate/(R)-2-methylmalate dehydratase large subunit [EC:4.2.1.33 4.2.1.35]
K01702	0	0	0	0	0	3-isopropylmalate dehydratase [EC:4.2.1.33]
K14165	3	3	0	0	5	dual specificity phosphatase [EC:3.1.3.16 3.1.3.48]
K14164	0	0	0	0	0	glycyl-tRNA synthetase [EC:6.1.1.14]
K14166	0	0	0	0	0	copper transport protein
K14161	4	8	221	164	214	protein ImuB
K14160	3	19	20	11	54	protein ImuA
K14162	4	5	6	3	29	error-prone DNA polymerase [EC:2.7.7.7]
K05396	2	20	26	12	81	D-cysteine desulfhydrase [EC:4.4.1.15]
K03709	203	45	547	391	579	DtxR family transcriptional regulator, Mn-dependent transcriptional regulator
K03708	212	39	126	68	228	transcriptional regulator CtsR
K08160	0	0	1	0	10	MFS transporter, DHA1 family, multidrug/chloramphenicol efflux transport protein
K03701	511	3113	2578	2454	5148	excinuclease ABC subunit A
K03700	251	239	118	71	105	recombination protein U
K03703	118	1631	1312	1231	2636	excinuclease ABC subunit C
K03702	295	1649	1325	1238	2649	excinuclease ABC subunit B
K03705	289	588	1040	743	2087	heat-inducible transcriptional repressor
K03704	567	805	1500	1052	2638	cold shock protein (beta-ribbon, CspA family)
K03707	22	24	84	57	119	transcriptional activator TenA [EC:3.5.99.2];thiaminase (transcriptional activator TenA) [EC:3.5.99.2]
K03706	66	188	48	18	57	transcriptional pleiotropic repressor
K06289	0	0	0	0	0	spore germination protein AB
K06288	0	0	0	0	0	spore germination protein AA
K06283	58	510	691	508	1677	putative DeoR family transcriptional regulator, stage III sporulation protein D
K06282	8	19	36	15	83	hydrogenase small subunit [EC:1.12.99.6]
K06281	8	19	36	15	83	hydrogenase large subunit [EC:1.12.99.6]
K06287	287	1662	1340	1248	2687	septum formation protein
K06286	194	26	75	52	68	septation ring formation regulator
K06285	0	1	0	0	0	transcription attenuation protein (tryptophan RNA-binding attenuator protein)
K06284	64	513	707	511	1708	transcriptional pleiotropic regulator of transition state genes
K08161	192	23	76	52	72	MFS transporter, DHA1 family, multidrug resistance protein
K07540	0	0	0	0	0	benzylsuccinate synthase [EC:4.1.99.11]
K06438	61	539	701	513	1687	similar to stage IV sporulation protein
K06869	0	0	0	0	0	None
K06868	0	0	0	0	0	Sep-tRNA:Cys-tRNA synthetase [EC:2.5.1.73]
K06867	6	24	27	12	101	None
K06866	0	0	0	0	0	autonomous glycyl radical cofactor
K06865	0	0	0	0	0	ATPase
K06864	189	46	129	67	250	None
K06863	0	0	0	0	0	5-formaminoimidazole-4-carboxamide-1-(beta)-D-ribofuranosyl 5'-monophosphate synthetase [EC:6.3.4.-]
K06862	0	0	0	0	0	energy-converting hydrogenase B subunit Q
K06861	10	1067	320	508	693	lipopolysaccharide export system ATP-binding protein [EC:3.6.3.-]
K06860	2	6	215	162	185	None
K12659	0	0	0	0	0	N-acetyl-gamma-glutamyl-phosphate reductase / acetylglutamate kinase [EC:1.2.1.38 2.7.2.8]
K12658	0	0	3	0	19	4-hydroxyproline epimerase [EC:5.1.1.8]
K07547	0	0	0	0	0	2-[hydroxy(phenyl)methyl]-succinyl-CoA dehydrogenase BbsC subunit [EC:1.1.1.35]
K07546	0	0	0	0	0	E-phenylitaconyl-CoA hydratase [EC:4.2.1.-]
K15023	0	0	0	0	0	5-methyltetrahydrofolate corrinoid/iron sulfur protein methyltransferase
K15022	1	18	20	11	52	formate dehydrogenase beta subunit [EC:1.2.1.43]
K15020	0	0	0	0	0	acryloyl-coenzyme A reductase [EC:1.3.1.84]
K15024	17	11	6	1	7	propanediol utilization protein
K08700	0	0	0	0	0	carbon dioxide concentrating mechanism protein CcmO
K08162	0	0	0	0	0	MFS transporter, DHA1 family, multidrug resistance protein
K07544	0	0	0	0	0	benzylsuccinate CoA-transferase BbsF subunit [EC:2.8.3.15]
K00137	0	0	2	0	13	aminobutyraldehyde dehydrogenase [EC:1.2.1.19]
K00135	381	65	268	192	291	succinate-semialdehyde dehydrogenase (NADP+) [EC:1.2.1.16]
K00134	302	1655	1330	1240	2682	glyceraldehyde 3-phosphate dehydrogenase [EC:1.2.1.12]
K00133	284	1642	1286	1207	2647	aspartate-semialdehyde dehydrogenase [EC:1.2.1.11]
K00132	9	6	0	0	0	acetaldehyde dehydrogenase (acetylating) [EC:1.2.1.10]
K00131	6	2	19	4	49	glyceraldehyde-3-phosphate dehydrogenase (NADP) [EC:1.2.1.9]
K00130	11	7	8	2	49	betaine-aldehyde dehydrogenase [EC:1.2.1.8]
K00139	0	0	0	0	0	succinate-semialdehyde dehydrogenase [EC:1.2.1.24]
K00138	0	0	0	0	0	aldehyde dehydrogenase [EC:1.2.1.-]
K00429	0	1	2	0	14	catalase [EC:1.11.1.6]
K00428	3	19	22	11	63	cytochrome c peroxidase [EC:1.11.1.5]
K00421	0	0	0	0	0	None
K00423	0	0	0	0	0	L-ascorbate oxidase [EC:1.10.3.3]
K00425	215	1097	557	692	843	cytochrome d ubiquinol oxidase subunit I [EC:1.10.3.-];cytochrome bd-I oxidase subunit I [EC:1.10.3.-]
K00427	1	2	0	0	2	L-lactate permease
K00426	204	1094	538	679	814	cytochrome d ubiquinol oxidase subunit II [EC:1.10.3.-];cytochrome bd-I oxidase subunit II [EC:1.10.3.-]
K14292	0	0	0	0	0	trimethylguanosine synthase [EC:2.1.1.-]
K14379	0	0	0	0	0	tartrate-resistant acid phosphatase type 5 [EC:3.1.3.2]
K14370	0	0	0	0	0	erythromycin B/D C-12 hydroxylase [EC:1.14.-.-]
K14371	0	0	0	0	0	type I polyketide synthase AVES
K14372	0	0	0	0	0	cytochrome P450 hydroxylase [EC:1.14.-.-]
K14373	0	0	0	0	0	C-5 ketoreductase
K14374	0	0	0	0	0	avermectin B 5-O-methyltransferase [EC:2.1.1.-]
K14375	0	0	0	0	0	dTDP-L-oleandrosyltransferase [EC:2.4.1.-]
K09845	0	0	0	0	0	methoxyneurosporene dehydrogenase [EC:1.14.99.-]
K14082	0	0	0	0	0	methylcobamide:CoM methyltransferase [EC:2.1.1.-]
K14083	0	4	0	0	0	trimethylamine methyltransferase [EC:2.1.1.-]
K14080	0	0	0	0	0	methylcobalamin:coenzyme M methyltransferase [EC:2.1.1.-]
K14081	0	0	0	0	0	methanol corrinoid protein
K14086	0	0	0	0	0	ech hydrogenase subunit A
K14087	1	0	0	0	0	ech hydrogenase subunit B
K14084	0	354	651	495	1630	trimethylamine corrinoid protein
K14088	1	0	0	0	0	ech hydrogenase subunit C
K14089	3	5	36	13	130	ech hydrogenase subunit D
K01552	681	286	490	319	518	None
K01551	212	39	15	8	13	arsenite-transporting ATPase [EC:3.6.3.16]
K01556	1	3	1	0	6	kynureninase [EC:3.7.1.3]
K01557	0	0	0	0	0	acylpyruvate hydrolase [EC:3.7.1.5]
K01554	0	0	3	1	15	None
K01555	2	2	3	1	22	fumarylacetoacetase [EC:3.7.1.2]
K04708	0	0	0	0	0	3-dehydrosphinganine reductase [EC:1.1.1.102]
K03955	0	0	0	0	0	NADH dehydrogenase (ubiquinone) 1 alpha/beta subcomplex 1 [EC:1.6.5.3 1.6.99.3]
K13689	0	0	0	0	0	beta-1,4-N-acetylgalactosaminyltransferase [EC:2.4.1.-]
K13688	1	2	0	0	2	cyclic beta-1,2-glucan synthetase [EC:2.4.1.-]
K13683	0	0	0	0	0	putative colanic acid biosynthesis glycosyltransferase [EC:2.4.-.-]
K13685	187	30	110	55	201	UDP-N-acetylglucosamine:undecaprenyl-P N-acetylglucosaminyl 1-P transferase [EC:2.7.8.-]
K13684	0	0	0	0	0	putative colanic acid biosynthesis glycosyltransferase [EC:2.4.-.-]
K13687	1	2	0	0	2	arabinofuranosyltrasnferase [EC:2.4.2.-];arabinofuranosyltransferase [EC:2.4.2.-]
K13686	1	2	0	0	0	arabinofuranosyltransferase [EC:2.4.2.-]
K14159	0	0	0	0	3	ribonuclease HI / DNA polymerase III subunit epsilon [EC:3.1.26.4 2.7.7.7]
K02399	0	0	4	1	25	flagella synthesis protein FlgN
K02398	12	35	32	10	69	negative regulator of flagellin synthesis FlgM
K02395	5	32	16	6	38	flagellar protein FlgJ
K02394	2	2	4	1	27	flagellar P-ring protein precursor FlgI
K02397	13	36	33	10	74	flagellar hook-associated protein 3 FlgL
K02396	68	219	64	23	97	flagellar hook-associated protein 1 FlgK
K02391	2	2	4	1	27	flagellar basal-body rod protein FlgF
K02390	14	38	34	10	76	flagellar hook protein FlgE
K02393	2	2	4	1	27	flagellar L-ring protein precursor FlgH
K02392	80	225	84	27	135	flagellar basal-body rod protein FlgG
K13533	0	0	0	0	0	two-component system, sporulation sensor kinase E [EC:2.7.13.3]
K13532	0	0	0	0	0	two-component system, sporulation sensor kinase D [EC:2.7.13.3]
K13531	3	2	0	0	1	methylated-DNA-[protein]-cysteine S-methyltransferase [EC:2.1.1.63]
K13530	178	20	12	7	10	AraC family transcriptional regulator, regulatory protein of adaptative response / methylphosphotriester-DNA alkyltransferase methyltransferase [EC:2.1.1.-]
K01550	0	0	0	0	0	Na+-transporting two-sector ATPase [EC:3.6.3.15]
K05658	0	0	0	0	0	ATP-binding cassette, subfamily B (MDR/TAP), member 1
K14054	0	0	0	0	0	protein MpaA
K02601	295	1650	1327	1238	2651	transcriptional antiterminator NusG
K02970	275	1640	1098	1074	2451	small subunit ribosomal protein S21
K05378	0	0	0	0	0	phycoerythrin-associated linker protein
K12339	2	20	24	12	80	cysteine synthase B [EC:2.5.1.47]
K14060	0	0	2	1	12	putative DNA-invertase from lambdoid prophage Rac
K11687	0	0	0	0	0	poly(ADP-ribose) glycohydrolase ARH3 [EC:3.2.1.143]
K11686	0	0	0	0	0	chromosome-anchoring protein RacA
K11685	0	0	0	0	0	DNA-binding protein StpA
K11689	0	2	5	1	25	C4-dicarboxylate transporter, DctQ subunit
K11688	1	2	5	1	25	C4-dicarboxylate-binding protein DctP
K08939	0	0	0	0	0	light-harvesting protein B-800-850 beta chain
K03048	194	26	75	52	68	DNA-directed RNA polymerase subunit delta [EC:2.7.7.6];DNA-directed RNA polymerase subunit delta
K03049	0	0	0	0	0	DNA-directed RNA polymerase subunit E' [EC:2.7.7.6]
K13821	5	10	222	164	239	proline dehydrogenase / delta 1-pyrroline-5-carboxylate dehydrogenase [EC:1.5.99.8 1.5.1.12]
K13820	6	2	16	4	30	flagellar biosynthetic protein FliR/FlhB
K03042	0	0	0	0	0	DNA-directed RNA polymerase subunit A" [EC:2.7.7.6]
K03043	295	1649	1325	1238	2649	DNA-directed RNA polymerase subunit beta [EC:2.7.7.6]
K03040	292	1619	1313	1233	2637	DNA-directed RNA polymerase subunit alpha [EC:2.7.7.6]
K03041	0	0	0	0	0	DNA-directed RNA polymerase subunit A' [EC:2.7.7.6]
K03046	295	1649	1325	1238	2649	DNA-directed RNA polymerase subunit beta' [EC:2.7.7.6]
K03047	0	0	0	0	0	DNA-directed RNA polymerase subunit D [EC:2.7.7.6]
K03044	0	0	0	0	0	DNA-directed RNA polymerase subunit B' [EC:2.7.7.6]
K03045	0	0	0	0	0	DNA-directed RNA polymerase subunit B" [EC:2.7.7.6]
K00348	5	1043	262	484	490	Na+-transporting NADH:ubiquinone oxidoreductase subunit C [EC:1.6.5.-]
K09847	0	0	0	0	0	spheroidene monooxygenase [EC:1.-.-.-]
K00692	0	0	1	0	3	levansucrase [EC:2.4.1.10]
K00638	14	7	66	39	75	chloramphenicol O-acetyltransferase [EC:2.3.1.28]
K00639	3	7	81	47	159	glycine C-acetyltransferase [EC:2.3.1.29]
K00693	0	0	0	0	0	glycogen(starch) synthase [EC:2.4.1.11]
K00634	25	1044	261	440	430	phosphate butyryltransferase [EC:2.3.1.19]
K00635	0	0	0	0	6	diacylglycerol O-acyltransferase [EC:2.3.1.20]
K00630	0	0	0	0	0	glycerol-3-phosphate O-acyltransferase [EC:2.3.1.15]
K00631	0	0	4	1	26	glycerol-3-phosphate O-acyltransferase [EC:2.3.1.15]
K00632	2	4	6	2	38	acetyl-CoA acyltransferase [EC:2.3.1.16]
K00633	8	3	18	5	34	galactoside O-acetyltransferase [EC:2.3.1.18]
K00691	373	46	44	27	47	maltose phosphorylase [EC:2.4.1.8]
K00696	0	0	0	0	0	sucrose-phosphate synthase [EC:2.4.1.14]
K00694	8	376	671	506	1684	cellulose synthase (UDP-forming) [EC:2.4.1.12]
K00695	0	0	0	0	0	sucrose synthase [EC:2.4.1.13]
K10854	0	0	0	0	0	acetone carboxylase, alpha subunit [EC:6.4.1.6]
K07811	0	0	0	0	0	trimethylamine-N-oxide reductase (cytochrome c) 1 [EC:1.7.2.3]
K07810	1	18	21	11	56	Cu(I)/Ag(I) efflux system periplasmic protein CusF
K07813	88	307	154	73	159	accessory gene regulator B
K07812	2	36	40	22	105	trimethylamine-N-oxide reductase (cytochrome c) 2 [EC:1.7.2.3]
K07814	4	5	2	0	18	putative two-component system response regulator
K07816	75	162	98	58	99	putative GTP pyrophosphokinase [EC:2.7.6.5]
K00090	1	3	4	1	23	gluconate 2-dehydrogenase [EC:1.1.1.215]
K00091	1	356	696	528	1661	dihydroflavonol-4-reductase [EC:1.1.1.219]
K00094	0	0	0	0	0	galactitol-1-phosphate 5-dehydrogenase [EC:1.1.1.251]
K00096	62	188	248	177	212	glycerol-1-phosphate dehydrogenase [NAD(P)] [EC:1.1.1.261]
K00097	11	1068	289	496	575	4-hydroxythreonine-4-phosphate dehydrogenase [EC:1.1.1.262]
K00098	0	0	0	0	0	L-idonate 5-dehydrogenase [EC:1.1.1.264]
K00099	91	1617	1250	1186	2580	1-deoxy-D-xylulose-5-phosphate reductoisomerase [EC:1.1.1.267]
K10228	1	2	4	1	26	sorbitol/mannitol transport system permease protein
K10229	1	2	4	1	26	sorbitol/mannitol transport system permease protein
K12548	0	0	0	0	0	autoaggregation protein RapA/B/C
K10222	0	0	0	0	0	2,6-dioxo-6-phenylhexa-3-enoate hydrolase [EC:3.7.1.8]
K10220	3	3	0	0	4	4-oxalmesaconate hydratase [EC:4.2.1.83]
K10221	3	3	0	0	4	2-pyrone-4,6-dicarboxylate lactonase [EC:3.1.1.57]
K10227	1	2	4	1	26	sorbitol/mannitol transport system substrate-binding protein
K05822	188	22	32	20	42	tetrahydrodipicolinate N-acetyltransferase [EC:2.3.1.89]
K01949	0	0	0	0	0	None
K01945	118	1629	1312	1231	2636	phosphoribosylamine--glycine ligase [EC:6.3.4.13]
K01947	0	0	0	0	0	biotin-[acetyl-CoA-carboxylase] ligase / type III pantothenate kinase [EC:6.3.4.15 2.7.1.33]
K01946	0	0	0	0	0	biotin carboxylase [EC:6.3.4.14]
K01941	1	2	0	0	8	urea carboxylase [EC:6.3.4.6]
K01940	283	1642	1282	1206	2621	argininosuccinate synthase [EC:6.3.4.5]
K06357	0	0	0	0	0	phosphatase RapI regulator
K07729	557	865	1147	793	2147	putative transcriptional regulator
K07728	0	0	0	0	0	putative transcriptional regulator
K07727	277	223	146	64	167	putative transcriptional regulator
K07726	7	408	710	517	1756	putative transcriptional regulator
K07725	0	0	0	0	0	putative transcriptional regulator
K07724	0	0	0	0	0	Ner family transcriptional regulator
K07723	182	22	70	42	64	CopG family transcriptional regulator
K07722	3	19	20	11	55	CopG family transcriptional regulator, nickel-responsive regulator
K07721	0	0	0	0	0	ArsR family transcriptional regulator
K07720	263	1434	1480	1064	3452	two-component system, response regulator YesN
K00899	10	9	2	0	3	5-methylthioribose kinase [EC:2.7.1.100]
K05824	0	0	0	0	0	homoisocitrate dehydrogenase [EC:1.1.1.87]
K00891	311	1803	1303	1226	2567	shikimate kinase [EC:2.7.1.71]
K00892	0	0	0	0	0	inosine kinase [EC:2.7.1.73]
K00895	7	1048	479	647	670	pyrophosphate--fructose-6-phosphate 1-phosphotransferase [EC:2.7.1.90]
K00897	0	0	1	0	10	aminoglycoside 3'-phosphotransferase [EC:2.7.1.95]
K08151	1	18	20	11	53	MFS transporter, DHA1 family, tetracycline resistance protein
K08153	182	23	13	7	15	MFS transporter, DHA1 family, multidrug resistance protein
K08154	0	0	0	0	0	MFS transporter, DHA1 family, 2-module integral membrane pump EmrD
K02948	295	1649	1325	1238	2649	small subunit ribosomal protein S11
K02942	0	0	0	0	0	large subunit ribosomal protein LP1
K02944	0	0	0	0	0	large subunit ribosomal protein LX
K05665	0	0	0	0	0	ATP-binding cassette, subfamily C (CFTR/MRP), member 1
K02946	295	1649	1325	1238	2649	small subunit ribosomal protein S10
K13793	0	0	0	0	0	secreted effector OspE
K06352	0	0	0	0	0	phosphatase RapA inhibitor
K01769	0	0	0	0	0	guanylate cyclase, other [EC:4.6.1.2]
K01768	5	25	234	173	240	adenylate cyclase [EC:4.6.1.1]
K01761	10	7	0	0	1	methionine-gamma-lyase [EC:4.4.1.11]
K01760	205	65	73	41	158	cystathionine beta-lyase [EC:4.4.1.8]
K01762	0	0	0	0	0	1-aminocyclopropane-1-carboxylate synthase [EC:4.4.1.14]
K09578	0	0	0	0	0	peptidyl-prolyl cis-trans isomerase NIMA-interacting 1 [EC:5.2.1.8]
K01766	0	0	4	1	24	cysteine sulfinate desulfinase [EC:4.4.1.-]
K08164	0	1	0	0	0	MFS transporter, DHA1 family, chloramphenicol resistance protein
K02493	289	1649	1325	1238	2649	methyltransferase [EC:2.1.1.-]
K08166	0	0	0	0	0	MFS transporter, DHA2 family, methylenomycin A resistance protein
K08167	4	9	215	162	193	MFS transporter, DHA2 family, methyl viologen resistance protein SmvA
K02496	1	2	4	1	27	uroporphyrin-III C-methyltransferase [EC:2.1.1.107]
K02497	0	1	0	0	0	HemX protein
K02494	1	2	4	1	28	outer membrane lipoprotein LolB
K02495	376	3293	2351	2221	5023	oxygen-independent coproporphyrinogen III oxidase [EC:1.3.99.22]
K02498	1	2	4	1	27	HemY protein
K02499	8	4	16	4	31	tetrapyrrole methylase family protein / MazG family protein
K08168	0	0	0	0	0	MFS transporter, DHA2 family, metal-tetracycline-proton antiporter
K08169	1	2	0	0	2	MFS transporter, DHA2 family, multidrug resistance protein
K14415	1	2	2	0	18	tRNA-splicing ligase RtcB [EC:6.5.1.3];protein RtcB
K14414	1	2	2	0	16	transcriptional regulatory protein RtcR
K06881	284	1624	1094	1075	2400	None
K00436	0	0	0	0	0	hydrogen dehydrogenase [EC:1.12.1.2]
K06332	0	0	0	0	0	spore coat protein JA
K12815	0	0	0	0	0	pre-mRNA-splicing factor ATP-dependent RNA helicase PRP16 [EC:3.6.4.13];pre-mRNA-splicing factor ATP-dependent RNA helicase PRP16 [EC:3.6.1.-]
K12810	0	0	0	0	0	major structural subunit of bundle-forming pilus
K06885	194	27	75	52	69	None
K00437	6	2	16	4	30	cytochrome-c3 hydrogenase [EC:1.12.2.1]
K06335	0	0	0	0	0	spore coat protein M
K06334	58	510	691	509	1678	spore coat protein JC
K03547	268	569	994	714	2112	exonuclease SbcD
K03546	268	569	994	714	2112	exonuclease SbcC
K03545	350	1831	1356	1253	2673	trigger factor
K03544	348	1831	1355	1253	2669	ATP-dependent Clp protease ATP-binding subunit ClpX
K03543	3	2	8	2	57	multidrug resistance protein A
K06888	1	2	3	1	3	None
K10941	0	0	4	1	24	sigma-54 specific transcriptional regulator, flagellar regulatory protein A
K03549	218	32	105	59	128	KUP system potassium uptake protein
K03548	0	0	3	1	19	putative permease
K10940	0	0	0	0	0	outer membrane protein OmpT
K02236	209	32	53	33	77	leader peptidase (prepilin peptidase) / N-methyltransferase [EC:3.4.23.43 2.1.1.-]
K02237	286	230	388	248	479	competence protein ComEA
K02234	1	2	3	1	21	cobalamin biosynthesis protein CobW
K02232	242	214	106	40	228	adenosylcobyric acid synthase [EC:6.3.5.10]
K02233	242	214	106	40	230	adenosylcobinamide-GDP ribazoletransferase [EC:2.7.8.26]
K02230	4	8	42	15	159	cobaltochelatase CobN [EC:6.6.1.2]
K02231	309	409	196	73	445	adenosylcobinamide kinase / adenosylcobinamide-phosphate guanylyltransferase [EC:2.7.1.156 2.7.7.62]
K06359	0	0	0	0	0	response regulator aspartate phosphatase A (stage 0 sporulation protein L) [EC:3.1.-.-]
K02238	295	1629	1113	1073	2459	competence protein ComEC
K02239	0	0	0	0	0	competence protein ComER
K03723	292	1617	1311	1233	2634	transcription-repair coupling factor (superfamily II helicase) [EC:3.6.4.-];transcription-repair coupling factor (superfamily II helicase) [EC:3.6.1.-]
K03722	209	413	970	722	1969	ATP-dependent DNA helicase DinG [EC:3.6.4.12];ATP-dependent DNA helicase DinG [EC:3.6.1.-]
K03721	0	1	4	1	24	transcriptional regulator of aroF, aroG, tyrA and aromatic amino acid transport
K03720	0	0	0	0	0	TrpR family transcriptional regulator, trp operon repressor
K03727	19	8	226	164	197	ATP-dependent RNA helicase HelY [EC:3.6.1.-];ATP-dependent RNA helicase HelY [EC:3.6.4.-]
K03726	0	0	0	0	0	helicase [EC:3.6.1.-];helicase [EC:3.6.4.-]
K03725	0	0	0	0	0	archaea-specific helicase [EC:3.6.1.-]
K03724	4	5	5	2	37	ATP-dependent helicase Lhr and Lhr-like helicase [EC:3.6.1.-];ATP-dependent helicase Lhr and Lhr-like helicase [EC:3.6.4.-]
K06358	0	0	0	0	0	phosphatase RapK regulator
K12673	0	0	0	0	0	N2-(2-carboxyethyl)arginine synthase [EC:2.5.1.66]
K12679	0	0	0	0	0	outer membrane protein IcsA
K12678	0	0	0	0	0	AIDA-I adhesin-like protein
K06410	55	183	34	14	26	dipicolinate synthase subunit A
K11898	1	2	0	0	3	type VI secretion system protein ImpE
K11899	0	0	0	0	0	type VI secretion system protein ImpD
K11896	2	2	6	2	40	type VI secretion system protein ImpG
K11897	1	2	2	0	12	type VI secretion system protein ImpF
K11894	0	0	3	1	19	type VI secretion system protein ImpI
K11895	2	2	6	2	40	type VI secretion system protein ImpH
K11892	2	2	5	2	37	type VI secretion system protein ImpK
K11893	2	2	6	2	40	type VI secretion system protein ImpJ
K11890	1	2	1	0	6	type VI secretion system protein ImpM
K11891	2	2	6	2	40	type VI secretion system protein ImpL
K08762	0	0	0	0	0	diazepam-binding inhibitor (GABA receptor modulator, acyl-CoA-binding protein)
K08764	0	0	0	0	0	sterol carrier protein 2 [EC:2.3.1.176]
K08765	0	0	0	0	0	carnitine O-palmitoyltransferase 1 [EC:2.3.1.21]
K10418	0	0	0	0	0	dynein light chain LC8-type
K11325	0	0	0	0	0	L-cysteine/cystine lyase
K11326	0	0	0	0	0	cation efflux system protein involved in nickel and cobalt tolerance
K11327	0	0	0	0	0	cation efflux system protein involved in nickel and cobalt tolerance
K11328	0	0	0	0	0	two-component system, OmpR family, Ni(II)-sensor and/or redox sensor kinase NrsS [EC:2.7.13.3]
K11329	0	0	0	0	0	two-component system, OmpR family, response regulator RpaB
K00151	1	2	2	0	11	5-carboxymethyl-2-hydroxymuconic-semialdehyde dehydrogenase [EC:1.2.1.60]
K00150	0	0	0	0	0	glyceraldehyde-3-phosphate dehydrogenase (NAD(P)) [EC:1.2.1.59]
K00153	1	2	0	0	0	NAD/factor-dependent formaldehyde dehydrogenase [EC:1.2.1.66];S-(hydroxymethyl)mycothiol dehydrogenase [EC:1.1.1.306]
K00400	0	0	0	0	0	methyl coenzyme M reductase system, component A2
K00407	2	2	6	2	41	cytochrome c oxidase cb-type subunit IV;cb-type cytochrome c oxidase subunit IV [EC:1.9.3.1]
K00406	2	2	6	2	42	cb-type cytochrome c oxidase subunit III [EC:1.9.3.1];cytochrome c oxidase cb-type subunit III
K00405	2	2	7	2	46	cb-type cytochrome c oxidase subunit II [EC:1.9.3.1];cytochrome c oxidase cb-type subunit II
K00404	2	2	8	2	56	cb-type cytochrome c oxidase subunit I [EC:1.9.3.1];cytochrome c oxidase cb-type subunit I [EC:1.9.3.1]
K00158	569	69	181	124	174	pyruvate oxidase [EC:1.2.3.3]
K01342	0	1	0	0	0	subtilisin [EC:3.4.21.62]
K09388	0	1	0	0	0	hypothetical protein
K09386	1	2	0	0	2	hypothetical protein
K09384	191	26	116	84	87	hypothetical protein
K04094	197	388	808	592	1853	methylenetetrahydrofolate--tRNA-(uracil-5-)-methyltransferase [EC:2.1.1.74];glucose inhibited division protein Gid
K04095	21	28	68	74	190	cell filamentation protein
K04096	295	1649	1325	1238	2649	DNA processing protein
K04097	2	2	4	1	27	glutathione S-transferase [EC:2.5.1.18]
K04090	3	3	2	1	19	indolepyruvate ferredoxin oxidoreductase [EC:1.2.7.8]
K04091	3	4	11	2	68	alkanesulfonate monooxygenase [EC:1.14.14.5]
K04092	19	6	226	165	197	chorismate mutase [EC:5.4.99.5]
K04093	0	0	0	0	0	chorismate mutase [EC:5.4.99.5]
K04098	0	0	0	0	0	hydroxyquinol 1,2-dioxygenase [EC:1.13.11.37]
K04099	0	0	0	0	0	protocatechuate 4,5-dioxygenase [EC:1.13.11.8]
K01578	1	2	0	0	2	malonyl-CoA decarboxylase [EC:4.1.1.9]
K01579	81	1242	520	615	745	aspartate 1-decarboxylase [EC:4.1.1.11]
K01574	188	24	31	20	39	acetoacetate decarboxylase [EC:4.1.1.4]
K01575	197	47	95	63	121	acetolactate decarboxylase [EC:4.1.1.5]
K01576	1	2	2	0	11	benzoylformate decarboxylase [EC:4.1.1.7]
K01577	0	0	0	0	0	oxalyl-CoA decarboxylase [EC:4.1.1.8]
K01571	249	565	763	564	1732	oxaloacetate decarboxylase, alpha subunit [EC:4.1.1.3]
K01572	247	894	1438	1066	3480	oxaloacetate decarboxylase, beta subunit [EC:4.1.1.3]
K01573	0	0	0	0	6	oxaloacetate decarboxylase, gamma subunit [EC:4.1.1.3]
K02009	183	24	34	12	44	cobalt transport protein
K02008	835	1769	3118	2230	6307	cobalt/nickel transport system permease protein
K02005	27	1105	371	578	732	HlyD family secretion protein
K02004	2025	6199	6184	5243	10988	None
K02007	246	198	132	67	166	cobalt/nickel transport system permease protein
K02006	1153	2350	3780	2663	8168	cobalt/nickel transport system ATP-binding protein
K02001	14	7	72	48	106	glycine betaine/proline transport system permease protein
K02000	199	30	95	58	131	glycine betaine/proline transport system ATP-binding protein [EC:3.6.3.32]
K02003	1988	5930	6692	5315	12241	None
K02002	197	30	100	58	209	glycine betaine/proline transport system substrate-binding protein
K03065	0	0	0	0	0	26S proteasome regulatory subunit T5
K08952	0	0	0	0	0	chlorosome envelope protein I
K03060	290	604	1061	754	2163	DNA-directed RNA polymerase subunit omega [EC:2.7.7.6]
K13809	0	0	0	0	0	UMP-CMP kinase 2, mitochondrial [EC:2.7.4.14]
K10948	0	0	0	0	0	hemolysin
K09607	0	0	0	0	0	immune inhibitor A [EC:3.4.24.-]
K06125	0	0	0	0	0	4-hydroxybenzoate hexaprenyltransferase [EC:2.5.1.-]
K04337	0	0	0	0	0	curli production assembly/transport component CsgE
K06120	0	0	0	0	0	glycerol dehydratase large subunit [EC:4.2.1.30]
K06121	0	0	0	0	0	glycerol dehydratase medium subunit [EC:4.2.1.30]
K04336	0	0	0	0	0	curli production protein
K01127	0	0	0	0	0	glycosylphosphatidylinositol phospholipase D [EC:3.1.4.50]
K09703	2	1	1	0	2	hypothetical protein
K00004	2	4	0	0	4	(R,R)-butanediol dehydrogenase / diacetyl reductase [EC:1.1.1.4 1.1.1.303]
K14699	0	0	0	0	0	ATP-binding cassette, subfamily B, bacterial IrtB [EC:3.6.3.-]
K09702	0	355	655	496	1638	hypothetical protein
K14698	0	0	0	0	0	ATP-binding cassette, subfamily B, bacterial IrtA [EC:3.6.3.-]
K05311	200	29	91	56	99	central glycolytic genes regulator
K13829	37	11	235	166	206	shikimate kinase / 3-dehydroquinate synthase [EC:2.7.1.71 4.2.3.4]
K10943	0	0	4	1	24	two component system, response regulator FlrC
K07291	0	0	0	0	0	None
K07290	1	2	3	1	21	hypothetical protein
K10206	57	543	721	523	1788	LL-diaminopimelate aminotransferase [EC:2.6.1.83]
K10202	0	0	0	0	0	N-acetylglucosamine transport system permease protein
K10208	0	0	0	0	0	dehydrosqualene synthase [EC:2.5.1.-]
K10209	7	1	0	0	0	dehydrosqualene desaturase [EC:1.14.99.-]
K01966	8	1046	264	485	487	propionyl-CoA carboxylase beta chain [EC:6.4.1.3]
K01965	2	2	0	0	2	propionyl-CoA carboxylase alpha chain [EC:6.4.1.3]
K01964	0	0	0	0	0	acetyl-CoA/propionyl-CoA carboxylase [EC:6.4.1.2 6.4.1.3]
K01963	435	605	811	584	1844	acetyl-CoA carboxylase carboxyl transferase subunit beta [EC:6.4.1.2]
K01962	431	575	799	578	1831	acetyl-CoA carboxylase carboxyl transferase subunit alpha [EC:6.4.1.2]
K01961	697	1137	1590	1152	3682	acetyl-CoA carboxylase, biotin carboxylase subunit [EC:6.4.1.2];acetyl-CoA carboxylase, biotin carboxylase subunit [EC:6.4.1.2 6.3.4.14]
K01960	5	1043	265	485	507	pyruvate carboxylase subunit B [EC:6.4.1.1]
K01969	3	4	4	1	28	3-methylcrotonyl-CoA carboxylase beta subunit [EC:6.4.1.4]
K01968	2	2	4	1	28	3-methylcrotonyl-CoA carboxylase alpha subunit [EC:6.4.1.4]
K07749	3	3	7	2	40	formyl-CoA transferase [EC:2.8.3.16]
K07748	0	0	0	0	0	sterol-4alpha-carboxylate 3-dehydrogenase (decarboxylating) [EC:1.1.1.170]
K07741	188	24	48	23	72	anti-repressor protein
K07740	0	0	4	1	24	regulator of sigma D
K07743	0	0	0	0	0	hypothetical protein
K07742	270	580	814	578	1888	hypothetical protein
K07745	0	0	0	0	0	hypothetical protein
K07744	0	0	0	0	0	hypothetical protein
K07746	1	2	0	0	7	hypothetical protein
K01299	6	4	0	0	2	carboxypeptidase Taq [EC:3.4.17.19]
K01295	9	46	78	35	248	glutamate carboxypeptidase [EC:3.4.17.11]
K01297	10	24	41	15	108	muramoyltetrapeptide carboxypeptidase [EC:3.4.17.13]
K02922	0	0	0	0	0	large subunit ribosomal protein L37e
K05603	1	2	2	1	15	formimidoylglutamate deiminase [EC:3.5.3.13]
K02921	0	0	0	0	0	large subunit ribosomal protein L37Ae
K02926	295	1649	1325	1238	2649	large subunit ribosomal protein L4
K05607	0	0	0	0	0	methylglutaconyl-CoA hydratase [EC:4.2.1.18]
K02924	0	0	0	0	0	large subunit ribosomal protein L39e
K05605	0	0	0	0	0	3-hydroxyisobutyryl-CoA hydrolase [EC:3.1.2.4]
K02928	0	0	0	0	0	large subunit ribosomal protein L41e
K02929	0	0	0	0	0	large subunit ribosomal protein L44e
K00216	0	0	1	0	5	2,3-dihydro-2,3-dihydroxybenzoate dehydrogenase [EC:1.3.1.28]
K00217	0	0	0	0	0	maleylacetate reductase [EC:1.3.1.32]
K00214	0	0	0	0	0	biliverdin reductase [EC:1.3.1.24]
K00215	285	1997	1934	1701	4254	dihydrodipicolinate reductase [EC:1.3.1.26]
K00213	0	0	0	0	0	7-dehydrocholesterol reductase [EC:1.3.1.21]
K00210	0	0	3	2	3	prephenate dehydrogenase [EC:1.3.1.12]
K00211	0	0	0	0	0	prephenate dehydrogenase (NADP+) [EC:1.3.1.13]
K00218	0	0	0	0	0	protochlorophyllide reductase [EC:1.3.1.33]
K00219	4	6	4	1	30	2,4-dienoyl-CoA reductase (NADPH2) [EC:1.3.1.34]
K01035	0	0	0	0	0	acetate CoA-transferase beta subunit [EC:2.8.3.8]
K01034	6	2	3	0	3	acetate CoA-transferase alpha subunit [EC:2.8.3.8]
K04517	276	583	975	696	2026	prephenate dehydrogenase [EC:1.3.1.12]
K01740	334	2196	1984	1758	4320	O-acetylhomoserine (thiol)-lyase [EC:2.5.1.49]
K01031	1	2	0	0	4	3-oxoadipate CoA-transferase, alpha subunit [EC:2.8.3.6]
K01746	0	2	2	0	3	formiminotetrahydrofolate cyclodeaminase [EC:4.3.1.4]
K01745	3	23	35	15	121	histidine ammonia-lyase [EC:4.3.1.3]
K01744	53	64	338	216	509	aspartate ammonia-lyase [EC:4.3.1.1]
K01749	243	232	122	51	277	hydroxymethylbilane synthase [EC:2.5.1.61]
K01039	0	1	5	1	21	glutaconate CoA-transferase, subunit A [EC:2.8.3.12]
K04518	190	1072	491	653	680	prephenate dehydratase [EC:4.2.1.51]
K09591	0	0	0	0	0	probable steroid reductase DET2 [EC:1.3.99.-]
K14129	0	0	0	0	0	aromatic prenyltransferase [EC:2.5.1.-]
K14128	0	0	0	0	0	F420-non-reducing hydrogenase subunit G [EC:1.12.99.-]
K14121	0	0	0	0	0	energy-converting hydrogenase B subunit L
K14120	0	0	0	0	0	energy-converting hydrogenase B subunit K
K14123	0	0	0	0	0	energy-converting hydrogenase B subunit N
K14122	0	0	0	0	0	energy-converting hydrogenase B subunit M
K14125	0	0	0	0	0	energy-converting hydrogenase B subunit P
K14124	0	0	0	0	0	energy-converting hydrogenase B subunit O
K14127	0	0	0	0	0	F420-non-reducing hydrogenase iron-sulfur subunit D [EC:1.12.99.-]
K14126	0	0	0	0	0	F420-non-reducing hydrogenase subunit A [EC:1.12.99.-]
K03521	150	1426	645	706	1040	electron transfer flavoprotein beta subunit
K03520	0	0	0	0	0	carbon-monoxide dehydrogenase large subunit [EC:1.2.99.2]
K03523	465	638	1118	771	2279	putative biotin biosynthesis protein BioY
K03522	150	1427	647	706	1042	electron transfer flavoprotein alpha subunit
K03525	98	1612	999	963	2281	type III pantothenate kinase [EC:2.7.1.33]
K03524	462	1677	1184	1127	2550	BirA family transcriptional regulator, biotin operon repressor / biotin-[acetyl-CoA-carboxylase] ligase [EC:6.3.4.15]
K03527	100	1623	1250	1186	2580	4-hydroxy-3-methylbut-2-enyl diphosphate reductase [EC:1.17.1.2]
K03526	99	1621	1250	1186	2580	(E)-4-hydroxy-3-methylbut-2-enyl-diphosphate synthase [EC:1.17.7.1]
K03529	272	604	1051	752	2150	chromosome segregation protein
K03528	0	0	4	1	26	cell division protein ZipA
K06338	0	0	0	0	0	spore coat protein SA
K02217	19	1410	933	937	2167	ferritin [EC:1.16.3.1]
K03299	16	8	75	49	103	gluconate:H+ symporter, GntP family
K03298	3	4	1	0	17	drug/metabolite transporter, DME family
K13472	0	0	1	0	3	sulfotransferase
K03293	646	108	517	318	703	amino acid transporter, AAT family
K03292	133	1454	410	593	719	glycoside/pentoside/hexuronide:cation symporter, GPH family
K03291	0	1	0	0	0	MFS transporter, SET family, sugar efflux transporter
K03290	1	4	217	163	188	MFS transporter, SHS family, sialic acid transporter
K03297	183	1060	241	431	413	small multidrug resistance protein, SMR family
K03296	37	1504	1082	1049	2669	hydrophobic/amphiphilic exporter-1 (mainly G- bacteria), HAE1 family
K03295	210	52	281	196	311	cation efflux system protein, CDF family
K03294	643	248	289	171	312	basic amino acid/polyamine antiporter, APA family
K13009	0	0	0	0	0	O-antigen polymerase
K12690	0	0	0	0	0	adhesin Hsf
K09743	0	0	0	0	0	hypothetical protein
K06022	0	0	0	0	0	molybdate-transporting ATPase [EC:3.6.3.29]
K07190	0	0	0	0	0	phosphorylase kinase alpha/beta subunit
K06021	0	0	0	0	0	phosphate-transporting ATPase [EC:3.6.3.27]
K07192	73	201	306	249	356	flotillin
K06020	2	19	20	11	54	sulfate-transporting ATPase [EC:3.6.3.25]
K06027	0	0	0	0	0	vesicle-fusing ATPase [EC:3.6.4.6]
K06026	0	0	0	0	0	None
K09744	0	0	0	0	0	hypothetical protein
K07991	0	0	0	0	0	archaeal preflagellin peptidase FlaK
K08749	0	0	0	0	0	solute carrier family 27 (fatty acid transporter), member 6
K09835	0	0	1	0	3	carotenoid isomerase [EC:5.-.-.-]
K09834	0	0	0	0	0	tocopherol cyclase
K10439	109	211	353	216	472	ribose transport system substrate-binding protein
K06351	6	1	0	0	0	inhibitor of KinA
K09833	0	0	0	0	0	homogenitisate phytyltransferase
K10925	0	0	0	0	0	MSHA pilin protein MshB
K10924	0	0	0	0	0	MSHA pilin protein MshA
K10927	0	0	0	0	0	MSHA pilin protein MshD
K10926	0	0	0	0	0	MSHA pilin protein MshC
K10923	0	0	0	0	0	AraC family transcriptional regulator, TCP pilus virulence regulatory protein
K10922	0	0	0	0	0	transmembrane regulatory protein ToxS
K09629	0	0	0	0	0	protease, serine, 33
K10697	0	0	0	0	0	two-component system, OmpR family, response regulator RpaA
K00179	52	512	709	564	1758	indolepyruvate ferredoxin oxidoreductase, alpha subunit [EC:1.2.7.8]
K00172	1	20	21	11	55	pyruvate ferredoxin oxidoreductase, gamma subunit [EC:1.2.7.1]
K00171	0	2	2	0	2	pyruvate ferredoxin oxidoreductase, delta subunit [EC:1.2.7.1]
K00170	1	20	21	11	55	pyruvate ferredoxin oxidoreductase, beta subunit [EC:1.2.7.1]
K00177	8	1398	909	931	2120	2-oxoglutarate ferredoxin oxidoreductase subunit gamma [EC:1.2.7.3]
K00176	8	1398	909	931	2120	2-oxoglutarate ferredoxin oxidoreductase subunit delta [EC:1.2.7.3]
K00175	21	2444	1192	1420	2647	2-oxoglutarate ferredoxin oxidoreductase subunit beta [EC:1.2.7.3]
K00174	15	2444	1192	1420	2647	2-oxoglutarate ferredoxin oxidoreductase subunit alpha [EC:1.2.7.3]
K13478	0	0	0	0	0	type III effector protein PopP2
K14338	1	2	0	0	0	cytochrome P450 / NADPH-cytochrome P450 reductase [EC:1.14.14.1 1.6.2.4]
K14339	2	3	3	1	3	alpha-1,6-mannosyltransferase [EC:2.4.1.-]
K14335	1	1	5	2	16	alpha-1,6-mannosyltransferase [EC:2.4.1.-]
K14337	1	2	3	1	3	alpha-1,6-mannosyltransferase [EC:2.4.1.-]
K14330	0	0	0	0	0	fatty aldehyde-generating acyl-ACP reductase
K14331	0	0	0	0	0	fatty aldehyde decarbonylase
K14333	0	0	0	0	0	2,3-dihydroxybenzoate decarboxylase [EC:4.1.1.46]
K08918	0	0	0	0	0	chlorophyll a/b binding light-harvesting protein PcbA
K13479	185	25	15	7	10	xanthine dehydrogenase FAD-binding subunit [EC:1.17.1.4]
K04078	296	1650	1325	1238	2649	chaperonin GroES
K04079	79	1609	988	1010	2254	molecular chaperone HtpG
K04076	6	2	16	4	30	Lon-like ATP-dependent protease [EC:3.4.21.-]
K04077	297	1652	1327	1239	2651	chaperonin GroEL
K04074	202	388	779	563	1861	cell division initiation protein
K04075	291	1625	1088	1065	2397	tRNA(Ile)-lysidine synthase [EC:6.3.4.-]
K04072	487	921	1526	1114	3493	acetaldehyde dehydrogenase / alcohol dehydrogenase [EC:1.2.1.10 1.1.1.1]
K04073	1	2	1	0	10	acetaldehyde dehydrogenase [EC:1.2.1.10]
K04070	64	563	759	537	1872	putative pyruvate formate lyase activating enzyme [EC:1.97.1.4]
K04071	0	0	0	0	0	6-pyruvoyltetrahydropterin 2'-reductase [EC:1.1.1.220]
K14597	0	0	0	0	0	chlorobactene glucosyltransferase
K13318	0	0	0	0	0	dTDP-4-keto-6-deoxy-L-hexose 4-reductase
K08280	0	0	0	0	0	lipopolysaccharide O-acetyltransferase [EC:2.3.1.-]
K13641	0	355	652	495	1632	IclR family transcriptional regulator, acetate operon repressor
K13640	20	9	226	164	197	MerR family transcriptional regulator, heat shock protein HspR
K13643	2	374	674	507	1710	Rrf2 family transcriptional regulator, iron-sulfur cluster assembly transcription factor
K13642	0	0	0	0	0	CRP/FNR family transcriptional regulator, transcriptional activator FtrB
K02027	504	3321	5364	3923	11188	multiple sugar transport system substrate-binding protein
K02026	637	8671	14782	11046	34288	multiple sugar transport system permease protein
K02025	633	8316	14133	10553	32661	multiple sugar transport system permease protein
K02024	0	1	4	0	25	maltoporin
K02023	19	27	52	27	149	multiple sugar transport system ATP-binding protein
K02022	6	34	33	10	77	None
K02021	2	3	3	1	3	putative ABC transport system ATP-binding protein
K02020	83	241	310	202	398	molybdate transport system substrate-binding protein
K02029	1349	970	1829	1189	3541	polar amino acid transport system permease protein
K02028	1141	1938	1658	1415	3192	polar amino acid transport system ATP-binding protein [EC:3.6.3.21]
K03886	0	1	0	0	0	menaquinol-cytochrome c reductase iron-sulfur subunit [EC:1.10.2.-]
K03887	0	1	0	0	0	menaquinol-cytochrome c reductase cytochrome b subunit;menaquinol-cytochrome c reductase cytochrome b subunit [EC:1.10.2.-]
K03884	0	0	0	0	0	NADH-ubiquinone oxidoreductase chain 6 [EC:1.6.5.3];NADH dehydrogenase I subunit 6 [EC:1.6.5.3]
K03885	200	41	292	245	382	NADH dehydrogenase [EC:1.6.99.3]
K03881	0	0	0	0	0	NADH-ubiquinone oxidoreductase chain 4 [EC:1.6.5.3];NADH dehydrogenase I subunit 4 [EC:1.6.5.3]
K03888	0	1	0	0	0	menaquinol-cytochrome c reductase cytochrome b/c subunit [EC:1.10.2.-];menaquinol-cytochrome c reductase cytochrome b/c subunit
K03889	1	2	3	1	3	ubiquinol-cytochrome c reductase cytochrome c subunit
K12998	0	0	0	0	0	glucosyltransferase [EC:2.4.1.-]
K12999	176	19	12	7	8	glucosyltransferase [EC:2.4.1.-]
K12992	51	152	20	10	17	rhamnosyltransferase [EC:2.4.1.-]
K12993	0	0	2	0	13	alpha-1,2-rhamnosyltransferase [EC:2.4.1.-]
K12990	5	1038	224	423	368	rhamnosyltransferase [EC:2.4.1.-]
K12991	1	4	217	162	198	rhamnosyltransferase [EC:2.4.1.-]
K12996	176	19	12	7	8	rhamnosyltransferase [EC:2.4.1.-]
K12997	14	33	31	18	41	rhamnosyltransferase [EC:2.4.1.-]
K12994	1	2	2	0	15	alpha-1,3-rhamnosyltransferase [EC:2.4.1.-]
K12995	0	0	3	0	19	rhamnosyltransferase [EC:2.4.1.-]
K08979	0	0	0	0	0	putative membrane protein
K08978	65	192	54	19	76	putative membrane protein
K03088	578	12248	5869	6756	12030	RNA polymerase sigma-70 factor, ECF subfamily
K03089	3	20	24	12	81	RNA polymerase sigma-32 factor
K03086	372	4952	2146	2660	4175	RNA polymerase primary sigma factor
K03087	2	3	4	1	25	RNA polymerase nonessential primary-like sigma factor
K08971	0	0	0	0	0	putative membrane protein
K08970	0	0	0	0	1	nickel/cobalt exporter
K03082	16	5	20	13	30	hexulose-6-phosphate isomerase [EC:5.-.-.-]
K03080	0	0	0	0	0	L-ribulose-5-phosphate 4-epimerase [EC:5.1.3.4]
K08974	71	517	750	553	1735	putative membrane protein
K13868	0	0	0	0	0	solute carrier family 7 (L-type amino acid transporter), member 9
K00918	1	4	214	161	185	ADP-specific phosphofructokinase [EC:2.7.1.146];ADP-dependent phosphofructokinase/glucokinase [EC:2.7.1.146 2.7.1.147]
K01553	0	0	0	0	0	myosin ATPase [EC:3.6.4.1]
K12214	0	0	0	0	1	intracellular multiplication protein IcmL
K11646	2	2	0	0	2	dehydroquinate synthase II [EC:1.4.1.-]
K11645	0	0	0	0	0	2-amino-3,7-dideoxy-D-threo-hept-6-ulosonic acid synthase [EC:4.1.2.-]
K11641	0	0	0	0	0	two-component system, LytT family, response regulator NatR
K11640	0	0	0	0	0	two-component system, LytT family, sensor histidine kinase NatK [EC:2.7.13.3]
K12736	0	0	0	0	0	peptidylprolyl isomerase domain and WD repeat-containing protein 1 [EC:5.2.1.8]
K12733	0	0	0	0	0	peptidyl-prolyl cis-trans isomerase-like 1 [EC:5.2.1.8]
K07507	282	1244	633	724	956	putative Mg2+ transporter-C (MgtC) family protein
K07506	2	3	5	1	30	AraC family transcriptional regulator
K07505	1	0	1	0	4	hypothetical protein
K07504	0	0	1	0	4	hypothetical protein
K07503	19	8	226	164	197	hypothetical protein
K07502	63	189	32	14	26	hypothetical protein
K07501	0	0	0	0	2	hypothetical protein
K07500	0	0	0	0	0	hypothetical protein
K07509	0	0	0	0	0	acetyl-CoA acyltransferase [EC:2.3.1.16]
K07508	0	0	0	0	0	acetyl-CoA acyltransferase 2 [EC:2.3.1.16]
K11422	0	0	0	0	0	histone-lysine N-methyltransferase SETD1 [EC:2.1.1.43]
K08698	0	0	0	0	0	carbon dioxide concentrating mechanism protein CcmM
K10773	117	1626	1098	1070	2455	endonuclease III [EC:4.2.99.18]
K10774	0	0	0	0	0	tyrosine ammonia-lyase [EC:4.3.1.23]
K14286	0	0	0	0	0	alanine-glyoxylate aminotransferase 2-like [EC:2.6.1.-]
K10778	3	3	6	2	40	AraC family transcriptional regulator, regulatory protein of adaptative response / methylated-DNA-[protein]-cysteine methyltransferase [EC:2.1.1.63]
K14287	1	2	4	1	26	methionine aminotransferase [EC:2.6.1.-]
K00140	27	22	258	183	350	malonate-semialdehyde dehydrogenase (acetylating) / methylmalonate-semialdehyde dehydrogenase [EC:1.2.1.18 1.2.1.27];methylmalonate-semialdehyde dehydrogenase [EC:1.2.1.27]
K05501	2	20	20	11	54	TetR/AcrR family transcriptional regulator
K01903	24	1046	454	589	594	succinyl-CoA synthetase beta subunit [EC:6.2.1.5]
K01902	24	1046	454	589	594	succinyl-CoA synthetase alpha subunit [EC:6.2.1.5]
K01905	0	0	0	0	0	acetyl-CoA synthetase (ADP-forming) [EC:6.2.1.13]
K01904	0	0	0	0	0	4-coumarate--CoA ligase [EC:6.2.1.12]
K01907	1	2	3	1	21	acetoacetyl-CoA synthetase [EC:6.2.1.16]
K01906	2	5	36	13	130	6-carboxyhexanoate--CoA ligase [EC:6.2.1.14]
K01909	0	0	0	0	0	long-chain-fatty-acid--[acyl-carrier-protein] ligase [EC:6.2.1.20]
K01908	1	2	0	0	2	propionyl-CoA synthetase [EC:6.2.1.17]
K14534	8	6	9	1	11	4-hydroxybutyryl-CoA dehydratase / vinylacetyl-CoA-Delta-isomerase [EC:4.2.1.120 5.3.3.3]
K00147	294	1649	1284	1206	2633	glutamate-5-semialdehyde dehydrogenase [EC:1.2.1.41]
K07767	0	0	0	0	0	microtubule-severing ATPase [EC:3.6.4.3]
K07769	0	0	0	0	0	two-component system, OmpR family, sensor histidine kinase NblS [EC:2.7.13.3]
K07768	18	5	12	3	12	two-component system, OmpR family, sensor histidine kinase SenX3 [EC:2.7.13.3]
K06203	0	0	4	1	24	CysZ protein
K06202	2	20	24	12	79	CyaY protein
K09921	1	2	4	1	26	hypothetical protein
K09920	0	0	4	1	24	hypothetical protein
K09927	2	2	3	0	21	hypothetical protein
K09024	0	0	0	0	2	putative flavin reductase RutF [EC:1.5.1.-]
K09022	3	30	12	5	12	UPF0076 protein YjgF
K09023	0	0	0	0	0	protein RutD
K09020	0	0	0	0	0	putative isochorismatase family protein RutB [EC:3.-.-.-]
K09021	0	0	0	0	0	UPF0076 protein RutC
K02908	0	0	0	0	0	large subunit ribosomal protein L30e
K02909	295	1649	1329	1239	2660	large subunit ribosomal protein L31
K08218	12	2110	583	1039	1159	MFS transporter, PAT family, beta-lactamase induction signal transducer AmpG
K08219	0	0	0	0	0	MFS transporter, UMF2 family, putative MFS family transporter protein
K02904	295	1649	1325	1238	2649	large subunit ribosomal protein L29
K02906	119	1630	1313	1231	2640	large subunit ribosomal protein L3
K02907	295	1647	1323	1238	2646	large subunit ribosomal protein L30
K02902	295	1648	1327	1239	2651	large subunit ribosomal protein L28
K00230	2	22	234	172	238	protoporphyrinogen oxidase [EC:1.3.3.4]
K00231	8	1051	481	648	673	protoporphyrinogen oxidase [EC:1.3.3.4]
K00232	1	2	0	0	0	acyl-CoA oxidase [EC:1.3.3.6]
K08976	0	1	0	0	0	putative membrane protein
K00234	0	0	0	0	0	succinate dehydrogenase (ubiquinone) flavoprotein subunit [EC:1.3.5.1]
K00239	29	1061	532	664	844	succinate dehydrogenase flavoprotein subunit [EC:1.3.99.1]
K06209	75	550	758	539	1850	chorismate mutase [EC:5.4.99.5]
K09928	0	0	4	1	24	hypothetical protein
K01015	0	0	0	0	0	alcohol sulfotransferase [EC:2.8.2.2]
K01014	0	0	0	0	0	aryl sulfotransferase [EC:2.8.2.1]
K01012	91	627	842	571	2115	biotin synthetase [EC:2.8.1.6]
K01011	17	58	55	27	211	thiosulfate/3-mercaptopyruvate sulfurtransferase [EC:2.8.1.1 2.8.1.2];3-mercaptopyruvate sulfurtransferase [EC:2.8.1.2]
K01010	0	0	0	0	0	thiosulfate sulfurtransferase [EC:2.8.1.1]
K08920	0	0	0	0	0	chlorophyll a/b binding light-harvesting protein PcbC
K14103	0	0	0	0	0	energy-converting hydrogenase A subunit L
K14102	0	0	0	0	0	energy-converting hydrogenase A subunit K
K14101	0	0	0	0	0	energy-converting hydrogenase A subunit J
K14100	0	0	0	0	0	energy-converting hydrogenase A subunit I
K14105	0	0	0	0	0	energy-converting hydrogenase A subunit N
K14104	0	0	0	0	0	energy-converting hydrogenase A subunit M
K14109	0	0	0	0	0	energy-converting hydrogenase A subunit R
K14108	0	0	0	0	0	energy-converting hydrogenase A subunit Q
K06401	0	0	0	0	0	stage IV sporulation protein FA
K00893	0	0	0	0	0	deoxycitidine kinase [EC:2.7.1.74]
K13402	0	0	0	0	0	monofunctional C1-tetrahydrofolate synthase, mitochondrial [EC:6.3.4.3]
K12858	0	0	0	0	0	ATP-dependent RNA helicase DDX23/PRP28 [EC:3.6.4.13];ATP-dependent RNA helicase DDX23/PRP28 [EC:3.6.1.-]
K03503	1	1	2	1	14	DNA polymerase V [EC:3.4.21.-]
K03502	463	1300	437	583	694	DNA polymerase V
K03501	295	1649	1325	1238	2649	glucose inhibited division protein B [EC:2.1.-.-];ribosomal RNA small subunit methyltransferase G [EC:2.1.1.170]
K03500	276	624	1074	764	2211	ribosomal RNA small subunit methyltransferase B [EC:2.1.1.-]
K08924	0	0	0	0	0	chlorophyll a/b binding light-harvesting protein PcbG
K02278	3	20	23	12	74	prepilin peptidase CpaA [EC:3.4.23.43]
K02279	7	51	37	16	82	pilus assembly protein CpaB
K12977	0	0	0	0	0	lipid A 1-phosphatase [EC:3.1.3.-]
K02276	3	5	8	3	32	cytochrome c oxidase subunit III [EC:1.9.3.1]
K02277	0	1	0	0	0	cytochrome c oxidase subunit IV [EC:1.9.3.1]
K02274	5	9	6	3	32	cytochrome c oxidase subunit I [EC:1.9.3.1]
K02275	4	7	6	3	32	cytochrome c oxidase subunit II [EC:1.9.3.1]
K13450	0	0	0	0	0	phosphothreonine lyase [EC:4.2.3.-]
K13451	0	0	0	0	0	type III effector protein AvrPto1
K13452	0	0	0	0	0	effector protein HopAB [EC:6.3.2.-]
K13454	0	0	0	0	0	type III effector protein AvrRpm1
K13455	0	0	0	0	0	avirulence protein
K12509	0	0	0	0	0	pilus assembly protein RcpB
K12508	3	4	2	0	13	feruloyl-CoA synthase [EC:6.2.1.34]
K12507	1	18	20	11	53	acyl-CoA synthetase [EC:6.2.1.-]
K12506	7	29	95	37	317	2-C-methyl-D-erythritol 4-phosphate cytidylyltransferase / 2-C-methyl-D-erythritol 2,4-cyclodiphosphate synthase [EC:2.7.7.60 4.6.1.12]
K12500	0	0	0	0	0	thioesterase III [EC:3.1.2.-]
K12503	3	7	217	163	188	short-chain Z-isoprenyl diphosphate synthase [EC:2.5.1.68];short-chain Z-isoprenyl diphosphate synthetase [EC:2.5.1.68]
K05926	0	0	0	0	0	None
K09728	0	0	0	0	0	hypothetical protein
K14587	0	0	0	0	0	protein sgcE [EC:5.1.3.-]
K06597	0	0	1	0	11	chemosensory pili system protein ChpB (putative protein-glutamate methylesterase)
K06596	1	2	4	1	28	chemosensory pili system protein ChpA (sensor histidine kinase/response regulator)
K06595	0	1	0	0	0	heam-based aerotactic trancducer
K06599	0	0	0	0	0	AraC family transcriptional regulator, chemosensory pili system protein ChpD
[truncated: 4,911 more rows]

## Sheet: metagenome_contributions
		Gene	Sample	OTU	GeneCountPerGenome	OTUAbundanceInSample	CountContributedByOTU	ContributionPercentOfSample	ContributionPercentOfAllSamples	Family
7	butyrate kinase	K00929	0.044	4042947	1	17.4	17.4	0.0403636	0.00787562	f__Lactobacillaceae
7	butyrate kinase	K00929	0.044	91147	1	10.6	10.6	0.0245893	0.00479779	f__Lactobacillaceae
7	butyrate kinase	K00929	0.044	112239	1	0.2	0.2	0.00046395	9.05244e-05	f__Lactobacillaceae
7	butyrate kinase	K00929	0.044	4480189	1	0.2	0.2	0.00046395	9.05244e-05	f__Lactobacillaceae
7	butyrate kinase	K00929	0.043	3149822	1	0.8	0.8	0.003066	0.000362097	f__Lactobacillaceae
7	butyrate kinase	K00929	0.043	1546671	1	0.4	0.4	0.001533	0.000181049	f__Lactobacillaceae
7	butyrate kinase	K00929	0.043	613189	1	0.2	0.2	0.0007665	9.05244e-05	f__Lactobacillaceae
7	butyrate kinase	K00929	0.043	4042947	1	9	9	0.0344925	0.0040736	f__Lactobacillaceae
7	butyrate kinase	K00929	0.043	91147	1	8.6	8.6	0.0329595	0.00389255	f__Lactobacillaceae
7	butyrate kinase	K00929	0.043	4480189	1	0.2	0.2	0.0007665	9.05244e-05	f__Lactobacillaceae
7	butyrate kinase	K00929	0.052	3149822	1	0.2	0.2	0.000453463	9.05244e-05	f__Lactobacillaceae
7	butyrate kinase	K00929	0.052	613189	1	0.2	0.2	0.000453463	9.05244e-05	f__Lactobacillaceae
7	butyrate kinase	K00929	0.052	4042947	1	9.6	9.6	0.0217662	0.00434517	f__Lactobacillaceae
7	butyrate kinase	K00929	0.052	770290	1	0.2	0.2	0.000453463	9.05244e-05	f__Lactobacillaceae
7	butyrate kinase	K00929	0.052	136044	1	1	1	0.00226732	0.000452622	f__Lachnospiraceae
7	butyrate kinase	K00929	0.052	91147	1	2.8	2.8	0.00634849	0.00126734	f__Lactobacillaceae
7	butyrate kinase	K00929	0.052	112239	1	0.2	0.2	0.000453463	9.05244e-05	f__Lactobacillaceae
7	butyrate kinase	K00929	0.07	109851	1	0.25	0.25	0.00023936	0.000113155	f__Lachnospiraceae
7	butyrate kinase	K00929	0.07	4042947	1	2.6	2.6	0.00248935	0.00117682	f__Lactobacillaceae
7	butyrate kinase	K00929	0.07	91147	1	0.6	0.6	0.000574465	0.000271573	f__Lactobacillaceae
17	3-hydroxybutyrate dehydrogenase	K00019	0.044	448893	1	0.25	0.25	0.00775194	0.00511945	f__Pseudomonadaceae
17	3-hydroxybutyrate dehydrogenase	K00019	0.044	1111456	1	1.83333	1.83333	0.0568475	0.0375427	f__Pseudomonadaceae
17	3-hydroxybutyrate dehydrogenase	K00019	0.044	219804	1	0.166667	0.166667	0.00516796	0.00341297	f__Pseudomonadaceae
17	3-hydroxybutyrate dehydrogenase	K00019	0.044	406361	1	0.166667	0.166667	0.00516796	0.00341297	f__Pseudomonadaceae
17	3-hydroxybutyrate dehydrogenase	K00019	0.044	564678	1	0.333333	0.333333	0.0103359	0.00682594	f__Pseudomonadaceae
17	3-hydroxybutyrate dehydrogenase	K00019	0.044	533457	1	0.8	0.8	0.0248062	0.0163823	f__Moraxellaceae
17	3-hydroxybutyrate dehydrogenase	K00019	0.044	845178	1	3	3	0.0930233	0.0614334	f__Pseudomonadaceae
17	3-hydroxybutyrate dehydrogenase	K00019	0.044	581921	3	2	6	0.186047	0.122867	f__Comamonadaceae
17	3-hydroxybutyrate dehydrogenase	K00019	0.044	151390	1	0.75	0.75	0.0232558	0.0153584	f__Pseudomonadaceae
17	3-hydroxybutyrate dehydrogenase	K00019	0.044	4316720	1	4.5	4.5	0.139535	0.0921502	f__Pseudomonadaceae
17	3-hydroxybutyrate dehydrogenase	K00019	0.044	4376233	1	0.4	0.4	0.0124031	0.00819113	f__Moraxellaceae
17	3-hydroxybutyrate dehydrogenase	K00019	0.044	130002	1	1.66667	1.66667	0.0516796	0.0341297	f__Pseudomonadaceae
17	3-hydroxybutyrate dehydrogenase	K00019	0.044	4425394	1	0.2	0.2	0.00620155	0.00409556	f__Moraxellaceae
17	3-hydroxybutyrate dehydrogenase	K00019	0.044	906051	2	0.3	0.6	0.0186047	0.0122867	f__Planococcaceae
17	3-hydroxybutyrate dehydrogenase	K00019	0.044	4309216	1	0.166667	0.166667	0.00516796	0.00341297	f__Pseudomonadaceae
17	3-hydroxybutyrate dehydrogenase	K00019	0.044	2797395	1	0.166667	0.166667	0.00516796	0.00341297	f__Moraxellaceae
17	3-hydroxybutyrate dehydrogenase	K00019	0.47	581921	3	1.33333	4	0.827586	0.0819113	f__Comamonadaceae
17	3-hydroxybutyrate dehydrogenase	K00019	0.47	4457555	1	0.5	0.5	0.103448	0.0102389	f__Sphingomonadaceae
17	3-hydroxybutyrate dehydrogenase	K00019	0.47	3407050	1	0.333333	0.333333	0.0689655	0.00682594	f__Desulfovibrionaceae
17	3-hydroxybutyrate dehydrogenase	K00019	0.044	144048	1	5	5	0.155039	0.102389	f__Pseudomonadaceae
17	3-hydroxybutyrate dehydrogenase	K00019	0.044	4454529	1	0.25	0.25	0.00775194	0.00511945	f__Pseudomonadaceae
17	3-hydroxybutyrate dehydrogenase	K00019	0.044	95608	1	0.333333	0.333333	0.0103359	0.00682594	f__Pseudomonadaceae
17	3-hydroxybutyrate dehydrogenase	K00019	0.044	818602	1	5.66667	5.66667	0.175711	0.116041	f__Pseudomonadaceae
17	3-hydroxybutyrate dehydrogenase	K00019	0.043	1111456	1	0.166667	0.166667	0.0444444	0.00341297	f__Pseudomonadaceae
17	3-hydroxybutyrate dehydrogenase	K00019	0.043	845178	1	1	1	0.266667	0.0204778	f__Pseudomonadaceae
17	3-hydroxybutyrate dehydrogenase	K00019	0.043	4316720	1	0.5	0.5	0.133333	0.0102389	f__Pseudomonadaceae
17	3-hydroxybutyrate dehydrogenase	K00019	0.043	130002	1	0.5	0.5	0.133333	0.0102389	f__Pseudomonadaceae
17	3-hydroxybutyrate dehydrogenase	K00019	0.043	454228	1	0.166667	0.166667	0.0444444	0.00341297	f__Pseudomonadaceae
17	3-hydroxybutyrate dehydrogenase	K00019	0.043	144048	1	0.75	0.75	0.2	0.0153584	f__Pseudomonadaceae
17	3-hydroxybutyrate dehydrogenase	K00019	0.043	95608	1	0.166667	0.166667	0.0444444	0.00341297	f__Pseudomonadaceae
17	3-hydroxybutyrate dehydrogenase	K00019	0.043	818602	1	0.5	0.5	0.133333	0.0102389	f__Pseudomonadaceae
17	3-hydroxybutyrate dehydrogenase	K00019	0.052	4316720	1	0.5	0.5	0.416667	0.0102389	f__Pseudomonadaceae
17	3-hydroxybutyrate dehydrogenase	K00019	0.052	163441	1	0.2	0.2	0.166667	0.00409556	f__Acetobacteraceae
17	3-hydroxybutyrate dehydrogenase	K00019	0.052	454228	1	0.166667	0.166667	0.138889	0.00341297	f__Pseudomonadaceae
17	3-hydroxybutyrate dehydrogenase	K00019	0.052	818602	1	0.333333	0.333333	0.277778	0.00682594	f__Pseudomonadaceae
17	3-hydroxybutyrate dehydrogenase	K00019	0.07	581921	3	1	3	0.441176	0.0614334	f__Comamonadaceae
17	3-hydroxybutyrate dehydrogenase	K00019	0.07	323364	3	0.333333	1	0.147059	0.0204778	f__Comamonadaceae
17	3-hydroxybutyrate dehydrogenase	K00019	0.07	136015	3	0.333333	1	0.147059	0.0204778	f__Comamonadaceae
17	3-hydroxybutyrate dehydrogenase	K00019	0.07	906051	2	0.9	1.8	0.264706	0.0368601	f__Planococcaceae
9	acetate kinase	K00925	0.044	448893	1	0.25	0.25	9.78297e-05	3.39344e-05	f__Pseudomonadaceae
9	acetate kinase	K00925	0.044	130679	1	0.666667	0.666667	0.000260879	9.04917e-05	f__Ruminococcaceae
9	acetate kinase	K00925	0.044	2978122	1	2	2	0.000782637	0.000271475	f__Ruminococcaceae
9	acetate kinase	K00925	0.044	1111456	1	1.83333	1.83333	0.000717418	0.000248852	f__Pseudomonadaceae
9	acetate kinase	K00925	0.044	4310136	1	16	16	0.0062611	0.0021718	f__Ruminococcaceae
9	acetate kinase	K00925	0.044	542568	1	113.75	113.75	0.0445125	0.0154401	f__Prevotellaceae
9	acetate kinase	K00925	0.044	1818318	1	85	85	0.0332621	0.0115377	f__Ruminococcaceae
9	acetate kinase	K00925	0.044	406361	1	0.166667	0.166667	6.52198e-05	2.26229e-05	f__Pseudomonadaceae
9	acetate kinase	K00925	0.044	564678	1	0.333333	0.333333	0.00013044	4.52459e-05	f__Pseudomonadaceae
9	acetate kinase	K00925	0.044	339532	1	9.33333	9.33333	0.00365231	0.00126688	f__Bifidobacteriaceae
9	acetate kinase	K00925	0.044	4451216	1	0.142857	0.142857	5.59027e-05	1.93911e-05	f__[Tissierellaceae]
9	acetate kinase	K00925	0.044	533457	1	0.8	0.8	0.000313055	0.00010859	f__Moraxellaceae
9	acetate kinase	K00925	0.044	152485	1	1.16667	1.16667	0.000456538	0.00015836	f__Enterococcaceae
9	acetate kinase	K00925	0.044	4342971	1	5	5	0.00195659	0.000678688	f__Ruminococcaceae
9	acetate kinase	K00925	0.044	581921	1	2	2	0.000782637	0.000271475	f__Comamonadaceae
9	acetate kinase	K00925	0.044	151390	1	0.75	0.75	0.000293489	0.000101803	f__Pseudomonadaceae
9	acetate kinase	K00925	0.044	28258	1	566	566	0.221486	0.0768275	f__Ruminococcaceae
9	acetate kinase	K00925	0.044	4316720	1	4.5	4.5	0.00176093	0.000610819	f__Pseudomonadaceae
9	acetate kinase	K00925	0.044	742782	1	0.5	0.5	0.000195659	6.78688e-05	f__Porphyromonadaceae
9	acetate kinase	K00925	0.044	3073894	1	0.142857	0.142857	5.59027e-05	1.93911e-05	f__Fusobacteriaceae
9	acetate kinase	K00925	0.044	4376233	1	0.4	0.4	0.000156527	5.4295e-05	f__Moraxellaceae
9	acetate kinase	K00925	0.044	130002	1	1.66667	1.66667	0.000652198	0.000226229	f__Pseudomonadaceae
9	acetate kinase	K00925	0.044	4473972	1	0.2	0.2	7.82637e-05	2.71475e-05	f__Bacteroidaceae
9	acetate kinase	K00925	0.044	1132622	1	0.2	0.2	7.82637e-05	2.71475e-05	f__Veillonellaceae
9	acetate kinase	K00925	0.044	114730	1	6	6	0.00234791	0.000814425	f__Ruminococcaceae
9	acetate kinase	K00925	0.044	808306	1	1.83333	1.83333	0.000717418	0.000248852	f__Ruminococcaceae
9	acetate kinase	K00925	0.044	760594	1	574	574	0.224617	0.0779134	f__Ruminococcaceae
9	acetate kinase	K00925	0.044	307781	1	364	364	0.14244	0.0494085	f__Ruminococcaceae
9	acetate kinase	K00925	0.044	1125298	1	14	14	0.00547846	0.00190033	f__Ruminococcaceae
9	acetate kinase	K00925	0.044	4425394	1	0.2	0.2	7.82637e-05	2.71475e-05	f__Moraxellaceae
9	acetate kinase	K00925	0.043	130679	1	0.666667	0.666667	0.000482035	9.04917e-05	f__Ruminococcaceae
9	acetate kinase	K00925	0.043	2978122	1	1.5	1.5	0.00108458	0.000203606	f__Ruminococcaceae
9	acetate kinase	K00925	0.044	281310	3	24.8571	74.5714	0.0291812	0.0101221	f__
9	acetate kinase	K00925	0.043	308970	3	0.833333	2.5	0.00180763	0.000339344	f__Lactobacillaceae
9	acetate kinase	K00925	0.044	4309216	1	0.166667	0.166667	6.52198e-05	2.26229e-05	f__Pseudomonadaceae
9	acetate kinase	K00925	0.044	2797395	1	0.166667	0.166667	6.52198e-05	2.26229e-05	f__Moraxellaceae
9	acetate kinase	K00925	0.043	4310136	1	22	22	0.0159072	0.00298623	f__Ruminococcaceae
9	acetate kinase	K00925	0.043	1818318	1	42	42	0.0303682	0.00570098	f__Ruminococcaceae
9	acetate kinase	K00925	0.044	144048	1	5	5	0.00195659	0.000678688	f__Pseudomonadaceae
9	acetate kinase	K00925	0.043	4342971	1	4	4	0.00289221	0.00054295	f__Ruminococcaceae
9	acetate kinase	K00925	0.043	28258	1	219	219	0.158349	0.0297265	f__Ruminococcaceae
9	acetate kinase	K00925	0.043	114730	1	1	1	0.000723053	0.000135738	f__Ruminococcaceae
9	acetate kinase	K00925	0.044	4454529	1	0.25	0.25	9.78297e-05	3.39344e-05	f__Pseudomonadaceae
9	acetate kinase	K00925	0.043	808306	1	1.33333	1.33333	0.00096407	0.000180983	f__Ruminococcaceae
9	acetate kinase	K00925	0.043	760594	1	279	279	0.201732	0.0378708	f__Ruminococcaceae
9	acetate kinase	K00925	0.043	4352875	1	1.25	1.25	0.000903816	0.000169672	f__Ruminococcaceae
9	acetate kinase	K00925	0.043	307781	1	66	66	0.0477215	0.00895868	f__Ruminococcaceae
9	acetate kinase	K00925	0.044	4312474	1	0.285714	0.285714	0.000111805	3.87822e-05	f__[Tissierellaceae]
9	acetate kinase	K00925	0.043	1125298	1	18	18	0.0130149	0.00244328	f__Ruminococcaceae
9	acetate kinase	K00925	0.052	2978122	1	0.25	0.25	0.000192664	3.39344e-05	f__Ruminococcaceae
9	acetate kinase	K00925	0.052	323265	1	1	1	0.000770656	0.000135738	f__Ruminococcaceae
9	acetate kinase	K00925	0.052	4310136	1	4	4	0.00308263	0.00054295	f__Ruminococcaceae
9	acetate kinase	K00925	0.052	1818318	1	28	28	0.0215784	0.00380065	f__Ruminococcaceae
9	acetate kinase	K00925	0.044	818602	1	5.66667	5.66667	0.00221747	0.00076918	f__Pseudomonadaceae
9	acetate kinase	K00925	0.052	4342971	1	1	1	0.000770656	0.000135738	f__Ruminococcaceae
9	acetate kinase	K00925	0.052	28258	1	113	113	0.0870842	0.0153383	f__Ruminococcaceae
9	acetate kinase	K00925	0.052	808306	1	0.166667	0.166667	0.000128443	2.26229e-05	f__Ruminococcaceae
9	acetate kinase	K00925	0.044	3745960	1	0.285714	0.285714	0.000111805	3.87822e-05	f__[Tissierellaceae]
9	acetate kinase	K00925	0.052	760594	1	285	285	0.219637	0.0386852	f__Ruminococcaceae
9	acetate kinase	K00925	0.052	307781	1	47	47	0.0362208	0.00637967	f__Ruminococcaceae
9	acetate kinase	K00925	0.052	1125298	1	16	16	0.0123305	0.0021718	f__Ruminococcaceae
9	acetate kinase	K00925	0.043	1111456	1	0.166667	0.166667	0.000120509	2.26229e-05	f__Pseudomonadaceae
9	acetate kinase	K00925	0.07	130679	1	0.666667	0.666667	0.000404323	9.04917e-05	f__Ruminococcaceae
9	acetate kinase	K00925	0.07	2978122	1	1	1	0.000606485	0.000135738	f__Ruminococcaceae
9	acetate kinase	K00925	0.07	1818318	1	8	8	0.00485188	0.0010859	f__Ruminococcaceae
9	acetate kinase	K00925	0.043	339532	1	9	9	0.00650747	0.00122164	f__Bifidobacteriaceae
9	acetate kinase	K00925	0.07	4342971	1	1	1	0.000606485	0.000135738	f__Ruminococcaceae
9	acetate kinase	K00925	0.043	152485	1	0.333333	0.333333	0.000241018	4.52459e-05	f__Enterococcaceae
9	acetate kinase	K00925	0.07	28258	1	66	66	0.040028	0.00895868	f__Ruminococcaceae
9	acetate kinase	K00925	0.07	808306	1	0.5	0.5	0.000303242	6.78688e-05	f__Ruminococcaceae
9	acetate kinase	K00925	0.07	760594	1	279	279	0.169209	0.0378708	f__Ruminococcaceae
9	acetate kinase	K00925	0.043	4316720	1	0.5	0.5	0.000361526	6.78688e-05	f__Pseudomonadaceae
9	acetate kinase	K00925	0.043	130002	1	0.5	0.5	0.000361526	6.78688e-05	f__Pseudomonadaceae
9	acetate kinase	K00925	0.044	3149822	2	0.8	1.6	0.00062611	0.00021718	f__Lactobacillaceae
9	acetate kinase	K00925	0.044	949863	2	0.6	1.2	0.000469582	0.000162885	f__Lactobacillaceae
9	acetate kinase	K00925	0.044	640521	2	2.8	5.6	0.00219138	0.00076013	f__Lactobacillaceae
9	acetate kinase	K00925	0.044	308970	3	4.16667	12.5	0.00489148	0.00169672	f__Lactobacillaceae
9	acetate kinase	K00925	0.044	4042947	2	17.4	34.8	0.0136179	0.00472367	f__Lactobacillaceae
9	acetate kinase	K00925	0.044	4349891	3	0.6	1.8	0.000704374	0.000244328	f__Lactobacillaceae
9	acetate kinase	K00925	0.044	290573	2	4.2	8.4	0.00328708	0.0011402	f__Lactobacillaceae
9	acetate kinase	K00925	0.043	281310	3	42.2857	126.857	0.0917244	0.0172193	f__
9	acetate kinase	K00925	0.044	91147	2	10.6	21.2	0.00829596	0.00287764	f__Lactobacillaceae
9	acetate kinase	K00925	0.044	112239	2	0.2	0.4	0.000156527	5.4295e-05	f__Lactobacillaceae
9	acetate kinase	K00925	0.044	4480189	2	0.2	0.4	0.000156527	5.4295e-05	f__Lactobacillaceae
9	acetate kinase	K00925	0.043	3149822	2	0.8	1.6	0.00115688	0.00021718	f__Lactobacillaceae
9	acetate kinase	K00925	0.043	454228	1	0.166667	0.166667	0.000120509	2.26229e-05	f__Pseudomonadaceae
9	acetate kinase	K00925	0.043	144048	1	0.75	0.75	0.00054229	0.000101803	f__Pseudomonadaceae
9	acetate kinase	K00925	0.043	949863	2	0.6	1.2	0.000867663	0.000162885	f__Lactobacillaceae
9	acetate kinase	K00925	0.043	1546671	2	0.4	0.8	0.000578442	0.00010859	f__Lactobacillaceae
9	acetate kinase	K00925	0.043	613189	2	0.2	0.4	0.000289221	5.4295e-05	f__Lactobacillaceae
9	acetate kinase	K00925	0.043	640521	2	6.4	12.8	0.00925507	0.00173744	f__Lactobacillaceae
9	acetate kinase	K00925	0.043	4042947	2	9	18	0.0130149	0.00244328	f__Lactobacillaceae
9	acetate kinase	K00925	0.043	4349891	3	0.2	0.6	0.000433832	8.14425e-05	f__Lactobacillaceae
9	acetate kinase	K00925	0.043	290573	2	4.2	8.4	0.00607364	0.0011402	f__Lactobacillaceae
9	acetate kinase	K00925	0.043	4312474	1	0.142857	0.142857	0.000103293	1.93911e-05	f__[Tissierellaceae]
9	acetate kinase	K00925	0.043	4389033	2	0.2	0.4	0.000289221	5.4295e-05	f__Lactobacillaceae
9	acetate kinase	K00925	0.043	770290	2	0.2	0.4	0.000289221	5.4295e-05	f__Lactobacillaceae
9	acetate kinase	K00925	0.043	91147	2	8.6	17.2	0.0124365	0.00233469	f__Lactobacillaceae
9	acetate kinase	K00925	0.043	818602	1	0.5	0.5	0.000361526	6.78688e-05	f__Pseudomonadaceae
9	acetate kinase	K00925	0.043	3638723	2	0.2	0.4	0.000289221	5.4295e-05	f__Lactobacillaceae
9	acetate kinase	K00925	0.043	4480189	2	0.2	0.4	0.000289221	5.4295e-05	f__Lactobacillaceae
9	acetate kinase	K00925	0.052	3149822	2	0.2	0.4	0.000308263	5.4295e-05	f__Lactobacillaceae
9	acetate kinase	K00925	0.052	949863	2	0.2	0.4	0.000308263	5.4295e-05	f__Lactobacillaceae
9	acetate kinase	K00925	0.052	613189	2	0.2	0.4	0.000308263	5.4295e-05	f__Lactobacillaceae
9	acetate kinase	K00925	0.052	640521	2	3.6	7.2	0.00554873	0.00097731	f__Lactobacillaceae
9	acetate kinase	K00925	0.052	4042947	2	9.6	19.2	0.0147966	0.00260616	f__Lactobacillaceae
9	acetate kinase	K00925	0.052	4349891	3	0.4	1.2	0.000924788	0.000162885	f__Lactobacillaceae
9	acetate kinase	K00925	0.052	290573	2	2.4	4.8	0.00369915	0.00065154	f__Lactobacillaceae
9	acetate kinase	K00925	0.052	770290	2	0.2	0.4	0.000308263	5.4295e-05	f__Lactobacillaceae
9	acetate kinase	K00925	0.052	91147	2	2.8	5.6	0.00431568	0.00076013	f__Lactobacillaceae
9	acetate kinase	K00925	0.052	339532	1	1.33333	1.33333	0.00102754	0.000180983	f__Bifidobacteriaceae
9	acetate kinase	K00925	0.052	112239	2	0.2	0.4	0.000308263	5.4295e-05	f__Lactobacillaceae
9	acetate kinase	K00925	0.07	949863	2	0.6	1.2	0.000727782	0.000162885	f__Lactobacillaceae
9	acetate kinase	K00925	0.07	640521	2	0.2	0.4	0.000242594	5.4295e-05	f__Lactobacillaceae
9	acetate kinase	K00925	0.052	4316720	1	0.5	0.5	0.000385328	6.78688e-05	f__Pseudomonadaceae
9	acetate kinase	K00925	0.07	4042947	2	2.6	5.2	0.00315372	0.000705835	f__Lactobacillaceae
9	acetate kinase	K00925	0.07	4349891	3	0.8	2.4	0.00145556	0.00032577	f__Lactobacillaceae
9	acetate kinase	K00925	0.07	290573	2	15.4	30.8	0.0186797	0.00418072	f__Lactobacillaceae
9	acetate kinase	K00925	0.052	316782	1	0.4	0.4	0.000308263	5.4295e-05	f__Bacteroidaceae
9	acetate kinase	K00925	0.07	4389033	2	1.6	3.2	0.00194075	0.00043436	f__Lactobacillaceae
9	acetate kinase	K00925	0.07	304956	2	0.2	0.4	0.000242594	5.4295e-05	f__Lactobacillaceae
9	acetate kinase	K00925	0.07	91147	2	0.6	1.2	0.000727782	0.000162885	f__Lactobacillaceae
9	acetate kinase	K00925	0.044	679803	1	184	184	0.0720026	0.0249757	f__Actinomycetaceae
9	acetate kinase	K00925	0.052	281310	3	32.1429	96.4286	0.0743133	0.013089	f__
9	acetate kinase	K00925	0.044	641832	1	0.333333	0.333333	0.00013044	4.52459e-05	f__Actinomycetaceae
9	acetate kinase	K00925	0.044	4459733	1	29.8	29.8	0.0116613	0.00404498	f__Clostridiaceae
9	acetate kinase	K00925	0.044	530973	1	11.8333	11.8333	0.0046306	0.00160623	f__Lachnospiraceae
9	acetate kinase	K00925	0.052	454228	1	0.166667	0.166667	0.000128443	2.26229e-05	f__Pseudomonadaceae
9	acetate kinase	K00925	0.044	239461	1	368	368	0.144005	0.0499514	f__Prevotellaceae
9	acetate kinase	K00925	0.044	562038	1	12	12	0.00469582	0.00162885	f__Lachnospiraceae
9	acetate kinase	K00925	0.044	321459	1	0.25	0.25	9.78297e-05	3.39344e-05	f__Prevotellaceae
9	acetate kinase	K00925	0.044	137771	1	0.25	0.25	9.78297e-05	3.39344e-05	f__Clostridiaceae
9	acetate kinase	K00925	0.044	960871	1	0.666667	0.666667	0.000260879	9.04917e-05	f__Actinomycetaceae
9	acetate kinase	K00925	0.044	136044	1	1	1	0.000391319	0.000135738	f__Lachnospiraceae
9	acetate kinase	K00925	0.044	207327	1	0.2	0.2	7.82637e-05	2.71475e-05	f__Clostridiaceae
9	acetate kinase	K00925	0.043	679803	1	213	213	0.15401	0.0289121	f__Actinomycetaceae
9	acetate kinase	K00925	0.043	542568	1	37.25	37.25	0.0269337	0.00505622	f__Prevotellaceae
9	acetate kinase	K00925	0.043	641832	1	0.333333	0.333333	0.000241018	4.52459e-05	f__Actinomycetaceae
9	acetate kinase	K00925	0.052	818602	1	0.333333	0.333333	0.000256885	4.52459e-05	f__Pseudomonadaceae
9	acetate kinase	K00925	0.043	4459733	1	15.7	15.7	0.0113519	0.00213108	f__Clostridiaceae
9	acetate kinase	K00925	0.043	530973	1	19.1667	19.1667	0.0138585	0.00260164	f__Lachnospiraceae
9	acetate kinase	K00925	0.043	239461	1	224	224	0.161964	0.0304052	f__Prevotellaceae
9	acetate kinase	K00925	0.043	562038	1	12	12	0.00867663	0.00162885	f__Lachnospiraceae
9	acetate kinase	K00925	0.043	137771	1	0.375	0.375	0.000271145	5.09016e-05	f__Clostridiaceae
9	acetate kinase	K00925	0.043	960871	1	1.33333	1.33333	0.00096407	0.000180983	f__Actinomycetaceae
9	acetate kinase	K00925	0.043	207327	1	0.1	0.1	7.23053e-05	1.35738e-05	f__Clostridiaceae
9	acetate kinase	K00925	0.07	243433	1	0.25	0.25	0.000151621	3.39344e-05	f__
9	acetate kinase	K00925	0.07	339532	1	1.33333	1.33333	0.000808646	0.000180983	f__Bifidobacteriaceae
9	acetate kinase	K00925	0.07	239292	1	4.57143	4.57143	0.0027725	0.000620515	f__[Tissierellaceae]
9	acetate kinase	K00925	0.052	679803	1	160.333	160.333	0.123562	0.0217633	f__Actinomycetaceae
9	acetate kinase	K00925	0.07	4227110	1	0.333333	0.333333	0.000202162	4.52459e-05	f__Enterobacteriaceae
9	acetate kinase	K00925	0.07	581921	1	1	1	0.000606485	0.000135738	f__Comamonadaceae
9	acetate kinase	K00925	0.07	323364	1	0.333333	0.333333	0.000202162	4.52459e-05	f__Comamonadaceae
9	acetate kinase	K00925	0.052	313789	1	0.25	0.25	0.000192664	3.39344e-05	f__Prevotellaceae
9	acetate kinase	K00925	0.07	136015	1	0.333333	0.333333	0.000202162	4.52459e-05	f__Comamonadaceae
9	acetate kinase	K00925	0.052	542568	1	59.75	59.75	0.0460467	0.00811032	f__Prevotellaceae
9	acetate kinase	K00925	0.07	12727	1	1	1	0.000606485	0.000135738	f__Propionibacteriaceae
9	acetate kinase	K00925	0.052	641832	1	1	1	0.000770656	0.000135738	f__Actinomycetaceae
9	acetate kinase	K00925	0.052	4459733	1	3.6	3.6	0.00277436	0.000488655	f__Clostridiaceae
9	acetate kinase	K00925	0.07	236650	1	0.285714	0.285714	0.000173281	3.87822e-05	f__[Tissierellaceae]
9	acetate kinase	K00925	0.07	515662	1	0.714286	0.714286	0.000433203	9.69554e-05	f__[Tissierellaceae]
9	acetate kinase	K00925	0.07	810399	1	0.166667	0.166667	0.000101081	2.26229e-05	f__Enterococcaceae
9	acetate kinase	K00925	0.052	530973	1	8.5	8.5	0.00655058	0.00115377	f__Lachnospiraceae
9	acetate kinase	K00925	0.07	281310	3	0.571429	1.71429	0.00103969	0.000232693	f__
9	acetate kinase	K00925	0.052	239461	1	423.25	423.25	0.32618	0.0574509	f__Prevotellaceae
9	acetate kinase	K00925	0.47	679803	1	1	1	0.00207371	0.000135738	f__Actinomycetaceae
9	acetate kinase	K00925	0.47	779944	2	0.6	1.2	0.00248845	0.000162885	f__Lactobacillaceae
9	acetate kinase	K00925	0.47	109851	1	0.25	0.25	0.000518426	3.39344e-05	f__Lachnospiraceae
9	acetate kinase	K00925	0.47	339532	1	16.3333	16.3333	0.0338705	0.00221705	f__Bifidobacteriaceae
9	acetate kinase	K00925	0.47	239292	1	7.71429	7.71429	0.0159972	0.00104712	f__[Tissierellaceae]
9	acetate kinase	K00925	0.47	152485	1	1.83333	1.83333	0.00380179	0.000248852	f__Enterococcaceae
9	acetate kinase	K00925	0.47	640521	2	0.6	1.2	0.00248845	0.000162885	f__Lactobacillaceae
9	acetate kinase	K00925	0.47	581921	1	1.33333	1.33333	0.00276494	0.000180983	f__Comamonadaceae
9	acetate kinase	K00925	0.47	1513771	3	0.5	1.5	0.00311056	0.000203606	f__Lactobacillaceae
9	acetate kinase	K00925	0.47	1147925	2	0.3	0.6	0.00124422	8.14425e-05	f__Clostridiaceae
9	acetate kinase	K00925	0.47	287558	1	0.1	0.1	0.000207371	1.35738e-05	f__Clostridiaceae
9	acetate kinase	K00925	0.47	766314	2	6.2	12.4	0.0257139	0.00168315	f__Lactobacillaceae
9	acetate kinase	K00925	0.47	4389594	3	0.4	1.2	0.00248845	0.000162885	f__Lactobacillaceae
9	acetate kinase	K00925	0.47	4042947	2	8	16	0.0331793	0.0021718	f__Lactobacillaceae
9	acetate kinase	K00925	0.47	4452632	1	5.83333	5.83333	0.0120966	0.000791802	f__Clostridiaceae
9	acetate kinase	K00925	0.47	4349891	3	1	3	0.00622112	0.000407213	f__Lactobacillaceae
9	acetate kinase	K00925	0.47	12727	1	1	1	0.00207371	0.000135738	f__Propionibacteriaceae
9	acetate kinase	K00925	0.47	290573	2	0.8	1.6	0.00331793	0.00021718	f__Lactobacillaceae
9	acetate kinase	K00925	0.47	236650	1	0.142857	0.142857	0.000296244	1.93911e-05	f__[Tissierellaceae]
9	acetate kinase	K00925	0.47	515662	1	1.42857	1.42857	0.00296244	0.000193911	f__[Tissierellaceae]
9	acetate kinase	K00925	0.47	281310	3	0.285714	0.857143	0.00177746	0.000116346	f__
9	acetate kinase	K00925	0.47	1504802	1	0.166667	0.166667	0.000345618	2.26229e-05	f__Enterococcaceae
9	acetate kinase	K00925	0.47	4389033	2	153.6	307.2	0.637042	0.0416986	f__Lactobacillaceae
9	acetate kinase	K00925	0.47	522984	1	0.333333	0.333333	0.000691235	4.52459e-05	f__Corynebacteriaceae
9	acetate kinase	K00925	0.47	294550	2	13.4	26.8	0.0555753	0.00363777	f__Lactobacillaceae
9	acetate kinase	K00925	0.47	530973	1	50.6667	50.6667	0.105068	0.00687737	f__Lachnospiraceae
9	acetate kinase	K00925	0.47	3355047	1	2.16667	2.16667	0.00449303	0.000294098	f__
9	acetate kinase	K00925	0.47	239461	1	4.75	4.75	0.0098501	0.000644753	f__Prevotellaceae
9	acetate kinase	K00925	0.47	207741	1	0.5	0.5	0.00103685	6.78688e-05	f__Clostridiaceae
9	acetate kinase	K00925	0.47	562038	1	3	3	0.00622112	0.000407213	f__Lachnospiraceae
9	acetate kinase	K00925	0.47	4312474	1	0.142857	0.142857	0.000296244	1.93911e-05	f__[Tissierellaceae]
9	acetate kinase	K00925	0.47	75475	1	0.142857	0.142857	0.000296244	1.93911e-05	f__[Tissierellaceae]
9	acetate kinase	K00925	0.47	3200278	2	0.166667	0.333333	0.000691235	4.52459e-05	f__Lactobacillaceae
9	acetate kinase	K00925	0.47	91147	2	2.6	5.2	0.0107833	0.000705835	f__Lactobacillaceae
9	acetate kinase	K00925	0.47	4348151	1	0.5	0.5	0.00103685	6.78688e-05	f__
9	acetate kinase	K00925	0.47	752554	1	0.666667	0.666667	0.00138247	9.04917e-05	f__Corynebacteriaceae
9	acetate kinase	K00925	0.47	3407050	1	0.333333	0.333333	0.000691235	4.52459e-05	f__Desulfovibrionaceae
9	acetate kinase	K00925	0.47	759349	1	0.5	0.5	0.00103685	6.78688e-05	f__Enterococcaceae
9	acetate kinase	K00925	0.47	4373642	1	0.5	0.5	0.00103685	6.78688e-05	f__Enterococcaceae
9	acetate kinase	K00925	0.47	4332687	1	1	1	0.00207371	0.000135738	f__Clostridiaceae
9	acetate kinase	K00925	0.47	4480189	2	0.4	0.8	0.00165896	0.00010859	f__Lactobacillaceae
9	acetate kinase	K00925	0.07	1504802	1	0.5	0.5	0.000303242	6.78688e-05	f__Enterococcaceae
9	acetate kinase	K00925	0.052	562038	1	5	5	0.00385328	0.000678688	f__Lachnospiraceae
9	acetate kinase	K00925	0.052	960871	1	0.333333	0.333333	0.000256885	4.52459e-05	f__Actinomycetaceae
9	acetate kinase	K00925	0.052	136044	1	1	1	0.000770656	0.000135738	f__Lachnospiraceae
9	acetate kinase	K00925	0.07	522984	1	0.666667	0.666667	0.000404323	9.04917e-05	f__Corynebacteriaceae
9	acetate kinase	K00925	0.07	679803	1	3.66667	3.66667	0.00222378	0.000497704	f__Actinomycetaceae
9	acetate kinase	K00925	0.07	3355047	1	0.833333	0.833333	0.000505404	0.000113115	f__
9	acetate kinase	K00925	0.07	109851	1	0.25	0.25	0.000151621	3.39344e-05	f__Lachnospiraceae
9	acetate kinase	K00925	0.07	148418	1	0.5	0.5	0.000303242	6.78688e-05	f__Eubacteriaceae
9	acetate kinase	K00925	0.07	542568	1	5.25	5.25	0.00318404	0.000712622	f__Prevotellaceae
9	acetate kinase	K00925	0.07	4459733	1	1.6	1.6	0.000970375	0.00021718	f__Clostridiaceae
9	acetate kinase	K00925	0.07	530973	1	152	152	0.0921857	0.0206321	f__Lachnospiraceae
9	acetate kinase	K00925	0.07	239461	1	1037.5	1037.5	0.629228	0.140828	f__Prevotellaceae
9	acetate kinase	K00925	0.07	75475	1	0.285714	0.285714	0.000173281	3.87822e-05	f__[Tissierellaceae]
9	acetate kinase	K00925	0.07	562038	1	30	30	0.0181945	0.00407213	f__Lachnospiraceae
9	acetate kinase	K00925	0.07	137771	1	0.125	0.125	7.58106e-05	1.69672e-05	f__Clostridiaceae
9	acetate kinase	K00925	0.07	4348151	1	0.666667	0.666667	0.000404323	9.04917e-05	f__
9	acetate kinase	K00925	0.07	752554	1	1.33333	1.33333	0.000808646	0.000180983	f__Corynebacteriaceae
9	acetate kinase	K00925	0.07	759349	1	0.333333	0.333333	0.000202162	4.52459e-05	f__Enterococcaceae
9	acetate kinase	K00925	0.07	4373642	1	0.333333	0.333333	0.000202162	4.52459e-05	f__Enterococcaceae
7	butyrate kinase	K00929	0.044	3149822	1	0.8	0.8	0.0018558	0.000362097	f__Lactobacillaceae
7	butyrate kinase	K00929	0.044	4451216	1	0.142857	0.142857	0.000331393	6.46603e-05	f__[Tissierellaceae]
7	butyrate kinase	K00929	0.044	152485	1	1.16667	1.16667	0.00270637	0.000528059	f__Enterococcaceae
7	butyrate kinase	K00929	0.044	742782	1	0.5	0.5	0.00115987	0.000226311	f__Porphyromonadaceae
7	butyrate kinase	K00929	0.044	4473972	1	0.2	0.2	0.00046395	9.05244e-05	f__Bacteroidaceae
7	butyrate kinase	K00929	0.044	906051	1	0.3	0.3	0.000695925	0.000135787	f__Planococcaceae
7	butyrate kinase	K00929	0.044	4459733	1	29.8	29.8	0.0691285	0.0134881	f__Clostridiaceae
7	butyrate kinase	K00929	0.044	239461	1	368	368	0.853668	0.166565	f__Prevotellaceae
7	butyrate kinase	K00929	0.044	4312474	1	0.285714	0.285714	0.000662786	0.000129321	f__[Tissierellaceae]
7	butyrate kinase	K00929	0.044	136044	1	1	1	0.00231975	0.000452622	f__Lachnospiraceae
7	butyrate kinase	K00929	0.044	207327	1	0.2	0.2	0.00046395	9.05244e-05	f__Clostridiaceae
7	butyrate kinase	K00929	0.044	3745960	1	0.285714	0.285714	0.000662786	0.000129321	f__[Tissierellaceae]
7	butyrate kinase	K00929	0.043	152485	1	0.333333	0.333333	0.0012775	0.000150874	f__Enterococcaceae
7	butyrate kinase	K00929	0.043	4459733	1	15.7	15.7	0.0601703	0.00710616	f__Clostridiaceae
7	butyrate kinase	K00929	0.043	239461	1	224	224	0.85848	0.101387	f__Prevotellaceae
7	butyrate kinase	K00929	0.043	770290	1	0.2	0.2	0.0007665	9.05244e-05	f__Lactobacillaceae
7	butyrate kinase	K00929	0.043	4312474	1	0.142857	0.142857	0.0005475	6.46603e-05	f__[Tissierellaceae]
7	butyrate kinase	K00929	0.043	4352875	1	1.25	1.25	0.00479063	0.000565777	f__Ruminococcaceae
7	butyrate kinase	K00929	0.043	207327	1	0.1	0.1	0.00038325	4.52622e-05	f__Clostridiaceae
7	butyrate kinase	K00929	0.052	4459733	1	3.6	3.6	0.00816234	0.00162944	f__Clostridiaceae
7	butyrate kinase	K00929	0.052	239461	1	423.25	423.25	0.959642	0.191572	f__Prevotellaceae
7	butyrate kinase	K00929	0.07	243433	2	0.25	0.5	0.000478721	0.000226311	f__
7	butyrate kinase	K00929	0.07	906051	1	0.9	0.9	0.000861698	0.00040736	f__Planococcaceae
7	butyrate kinase	K00929	0.07	4459733	1	1.6	1.6	0.00153191	0.000724195	f__Clostridiaceae
7	butyrate kinase	K00929	0.07	239461	1	1037.5	1037.5	0.993346	0.469595	f__Prevotellaceae
7	butyrate kinase	K00929	0.07	148418	1	0.5	0.5	0.000478721	0.000226311	f__Eubacteriaceae
7	butyrate kinase	K00929	0.47	109851	1	0.25	0.25	0.00785105	0.000113155	f__Lachnospiraceae
7	butyrate kinase	K00929	0.47	152485	1	1.83333	1.83333	0.0575744	0.000829807	f__Enterococcaceae
7	butyrate kinase	K00929	0.47	1147925	2	0.3	0.6	0.0188425	0.000271573	f__Clostridiaceae
7	butyrate kinase	K00929	0.47	287558	1	0.1	0.1	0.00314042	4.52622e-05	f__Clostridiaceae
7	butyrate kinase	K00929	0.47	4042947	1	8	8	0.251234	0.00362097	f__Lactobacillaceae
7	butyrate kinase	K00929	0.47	4452632	2	5.83333	11.6667	0.366383	0.00528059	f__Clostridiaceae
7	butyrate kinase	K00929	0.47	239461	1	4.75	4.75	0.14917	0.00214995	f__Prevotellaceae
7	butyrate kinase	K00929	0.47	207741	1	0.5	0.5	0.0157021	0.000226311	f__Clostridiaceae
7	butyrate kinase	K00929	0.47	4312474	1	0.142857	0.142857	0.00448632	6.46603e-05	f__[Tissierellaceae]
7	butyrate kinase	K00929	0.47	91147	1	2.6	2.6	0.081651	0.00117682	f__Lactobacillaceae
7	butyrate kinase	K00929	0.47	4332687	1	1	1	0.0314042	0.000452622	f__Clostridiaceae
7	butyrate kinase	K00929	0.47	4480189	1	0.4	0.4	0.0125617	0.000181049	f__Lactobacillaceae
12	fumarate reductase	K00244	0.044	3149822	1	0.8	0.8	0.000427215	0.000218738	f__Lactobacillaceae
12	fumarate reductase	K00244	0.044	215097	34	52.5	1785	0.953224	0.488059	f__Alcaligenaceae
12	fumarate reductase	K00244	0.044	2978122	2	2	4	0.00213608	0.00109369	f__Ruminococcaceae
12	fumarate reductase	K00244	0.044	4451216	2	0.142857	0.285714	0.000152577	7.81206e-05	f__[Tissierellaceae]
12	fumarate reductase	K00244	0.044	152485	1	1.16667	1.16667	0.000623022	0.000318993	f__Enterococcaceae
12	fumarate reductase	K00244	0.044	308970	5	4.16667	20.8333	0.0111254	0.0056963	f__Lactobacillaceae
12	fumarate reductase	K00244	0.044	3073894	5	0.142857	0.714286	0.000381442	0.000195302	f__Fusobacteriaceae
12	fumarate reductase	K00244	0.044	4042947	1	17.4	17.4	0.00929193	0.00475755	f__Lactobacillaceae
12	fumarate reductase	K00244	0.044	4459733	1	29.8	29.8	0.0159138	0.00814798	f__Clostridiaceae
12	fumarate reductase	K00244	0.044	137771	1	0.25	0.25	0.000133505	6.83555e-05	f__Clostridiaceae
12	fumarate reductase	K00244	0.044	4312474	2	0.285714	0.571429	0.000305154	0.000156241	f__[Tissierellaceae]
12	fumarate reductase	K00244	0.044	91147	1	10.6	10.6	0.0056606	0.00289828	f__Lactobacillaceae
12	fumarate reductase	K00244	0.044	112239	1	0.2	0.2	0.000106804	5.46844e-05	f__Lactobacillaceae
12	fumarate reductase	K00244	0.044	207327	1	0.2	0.2	0.000106804	5.46844e-05	f__Clostridiaceae
12	fumarate reductase	K00244	0.044	4480189	1	0.2	0.2	0.000106804	5.46844e-05	f__Lactobacillaceae
12	fumarate reductase	K00244	0.044	3745960	2	0.285714	0.571429	0.000305154	0.000156241	f__[Tissierellaceae]
12	fumarate reductase	K00244	0.043	3149822	1	0.8	0.8	0.00111326	0.000218738	f__Lactobacillaceae
12	fumarate reductase	K00244	0.043	215097	34	19.75	671.5	0.934442	0.183603	f__Alcaligenaceae
12	fumarate reductase	K00244	0.043	2978122	2	1.5	3	0.00417472	0.000820267	f__Ruminococcaceae
12	fumarate reductase	K00244	0.043	1546671	1	0.4	0.4	0.00055663	0.000109369	f__Lactobacillaceae
12	fumarate reductase	K00244	0.043	152485	1	0.333333	0.333333	0.000463858	9.11407e-05	f__Enterococcaceae
12	fumarate reductase	K00244	0.043	613189	1	0.2	0.2	0.000278315	5.46844e-05	f__Lactobacillaceae
12	fumarate reductase	K00244	0.043	308970	5	0.833333	4.16667	0.00579823	0.00113926	f__Lactobacillaceae
12	fumarate reductase	K00244	0.043	4042947	1	9	9	0.0125242	0.0024608	f__Lactobacillaceae
12	fumarate reductase	K00244	0.043	4459733	1	15.7	15.7	0.0218477	0.00429273	f__Clostridiaceae
12	fumarate reductase	K00244	0.043	770290	1	0.2	0.2	0.000278315	5.46844e-05	f__Lactobacillaceae
12	fumarate reductase	K00244	0.043	137771	1	0.375	0.375	0.00052184	0.000102533	f__Clostridiaceae
12	fumarate reductase	K00244	0.043	4312474	2	0.142857	0.285714	0.000397593	7.81206e-05	f__[Tissierellaceae]
12	fumarate reductase	K00244	0.043	91147	1	8.6	8.6	0.0119675	0.00235143	f__Lactobacillaceae
12	fumarate reductase	K00244	0.043	4352875	3	1.25	3.75	0.0052184	0.00102533	f__Ruminococcaceae
12	fumarate reductase	K00244	0.043	207327	1	0.1	0.1	0.000139157	2.73422e-05	f__Clostridiaceae
12	fumarate reductase	K00244	0.043	4480189	1	0.2	0.2	0.000278315	5.46844e-05	f__Lactobacillaceae
12	fumarate reductase	K00244	0.052	3149822	1	0.2	0.2	0.000522466	5.46844e-05	f__Lactobacillaceae
12	fumarate reductase	K00244	0.052	215097	34	10.75	365.5	0.954807	0.0999358	f__Alcaligenaceae
12	fumarate reductase	K00244	0.052	2978122	2	0.25	0.5	0.00130617	0.000136711	f__Ruminococcaceae
12	fumarate reductase	K00244	0.052	613189	1	0.2	0.2	0.000522466	5.46844e-05	f__Lactobacillaceae
12	fumarate reductase	K00244	0.052	4042947	1	9.6	9.6	0.0250784	0.00262485	f__Lactobacillaceae
12	fumarate reductase	K00244	0.052	4459733	1	3.6	3.6	0.00940439	0.00098432	f__Clostridiaceae
12	fumarate reductase	K00244	0.052	770290	1	0.2	0.2	0.000522466	5.46844e-05	f__Lactobacillaceae
12	fumarate reductase	K00244	0.052	91147	1	2.8	2.8	0.00731452	0.000765582	f__Lactobacillaceae
12	fumarate reductase	K00244	0.052	112239	1	0.2	0.2	0.000522466	5.46844e-05	f__Lactobacillaceae
12	fumarate reductase	K00244	0.07	215097	34	17.75	603.5	0.978635	0.16501	f__Alcaligenaceae
12	fumarate reductase	K00244	0.07	109851	1	0.25	0.25	0.0004054	6.83555e-05	f__Lachnospiraceae
12	fumarate reductase	K00244	0.07	2978122	2	1	2	0.0032432	0.000546844	f__Ruminococcaceae
12	fumarate reductase	K00244	0.07	4227110	2	0.333333	0.666667	0.00108107	0.000182281	f__Enterobacteriaceae
12	fumarate reductase	K00244	0.07	4042947	1	2.6	2.6	0.00421616	0.000710898	f__Lactobacillaceae
12	fumarate reductase	K00244	0.07	810399	1	0.166667	0.166667	0.000270267	4.55704e-05	f__Enterococcaceae
12	fumarate reductase	K00244	0.07	1504802	3	0.5	1.5	0.0024324	0.000410133	f__Enterococcaceae
12	fumarate reductase	K00244	0.07	4459733	1	1.6	1.6	0.00259456	0.000437476	f__Clostridiaceae
12	fumarate reductase	K00244	0.07	3355047	1	0.833333	0.833333	0.00135133	0.000227852	f__
12	fumarate reductase	K00244	0.07	148418	1	0.5	0.5	0.0008108	0.000136711	f__Eubacteriaceae
12	fumarate reductase	K00244	0.07	137771	1	0.125	0.125	0.0002027	3.41778e-05	f__Clostridiaceae
12	fumarate reductase	K00244	0.07	91147	1	0.6	0.6	0.00097296	0.000164053	f__Lactobacillaceae
12	fumarate reductase	K00244	0.07	4348151	1	0.666667	0.666667	0.00108107	0.000182281	f__
12	fumarate reductase	K00244	0.07	759349	3	0.333333	1	0.0016216	0.000273422	f__Enterococcaceae
12	fumarate reductase	K00244	0.07	4373642	2	0.333333	0.666667	0.00108107	0.000182281	f__Enterococcaceae
12	fumarate reductase	K00244	0.47	215097	34	1	34	0.509982	0.00929635	f__Alcaligenaceae		0.509982
12	fumarate reductase	K00244	0.47	779944	2	0.6	1.2	0.0179994	0.000328107	f__Lactobacillaceae		0.238491
12	fumarate reductase	K00244	0.47	109851	1	0.25	0.25	0.00374987	6.83555e-05	f__Lachnospiraceae
12	fumarate reductase	K00244	0.47	152485	1	1.83333	1.83333	0.027499	0.000501274	f__Enterococcaceae
12	fumarate reductase	K00244	0.47	1513771	5	0.5	2.5	0.0374987	0.000683555	f__Lactobacillaceae
12	fumarate reductase	K00244	0.47	1147925	1	0.3	0.3	0.00449984	8.20267e-05	f__Clostridiaceae
12	fumarate reductase	K00244	0.47	287558	1	0.1	0.1	0.00149995	2.73422e-05	f__Clostridiaceae
12	fumarate reductase	K00244	0.47	4389594	3	0.4	1.2	0.0179994	0.000328107	f__Lactobacillaceae
12	fumarate reductase	K00244	0.47	4042947	1	8	8	0.119996	0.00218738	f__Lactobacillaceae
12	fumarate reductase	K00244	0.47	4452632	1	5.83333	5.83333	0.0874969	0.00159496	f__Clostridiaceae
12	fumarate reductase	K00244	0.47	1504802	3	0.166667	0.5	0.00749973	0.000136711	f__Enterococcaceae
12	fumarate reductase	K00244	0.47	3355047	1	2.16667	2.16667	0.0324988	0.000592415	f__
12	fumarate reductase	K00244	0.47	207741	1	0.5	0.5	0.00749973	0.000136711	f__Clostridiaceae
12	fumarate reductase	K00244	0.47	4312474	2	0.142857	0.285714	0.00428556	7.81206e-05	f__[Tissierellaceae]
12	fumarate reductase	K00244	0.47	3200278	4	0.166667	0.666667	0.00999964	0.000182281	f__Lactobacillaceae
12	fumarate reductase	K00244	0.47	91147	1	2.6	2.6	0.0389986	0.000710898	f__Lactobacillaceae
12	fumarate reductase	K00244	0.47	4348151	1	0.5	0.5	0.00749973	0.000136711	f__
12	fumarate reductase	K00244	0.47	3407050	1	0.333333	0.333333	0.00499982	9.11407e-05	f__Desulfovibrionaceae
12	fumarate reductase	K00244	0.47	759349	3	0.5	1.5	0.0224992	0.000410133	f__Enterococcaceae
12	fumarate reductase	K00244	0.47	4373642	2	0.5	1	0.0149995	0.000273422	f__Enterococcaceae
12	fumarate reductase	K00244	0.47	4332687	1	1	1	0.0149995	0.000273422	f__Clostridiaceae
12	fumarate reductase	K00244	0.47	4480189	1	0.4	0.4	0.00599979	0.000109369	f__Lactobacillaceae
								0.222758
								1.80808
