# Supplementary material for: Insights into Butyrate Production in a Controlled Fermentation System via Gene Predictions
Source: mSystems. 2017 Jul 18;2(4):e00051-17. doi: 10.1128/mSystems.00051-17 (PMC5516221; doi:10.1128/mSystems.00051-17)
Supplement: DATA SET S2 [file sys004172120sd2.txt]

# Constructed from biom file
#OTU ID	4a	22a	26a	21a	11a	taxonomy
denovo0	3.0	0.0	0.0	0.0	0.0	Root; k__Bacteria__Firmicutes; c__Bacilli; f__Enterococcaceae
denovo4	0.0	4.0	37.0	2.0	0.0	Root; k__Bacteria__Firmicutes; c__Clostridia; f__Ruminococcaceae; g__Clostridium; s__
denovo5	0.0	0.0	1.0	1.0	0.0	Root; k__Bacteria__Bacteroidetes; c__Bacteroidia; f__Prevotellaceae; g__Prevotella
denovo14	0.0	0.0	4.0	0.0	0.0	Root; k__Bacteria__Firmicutes; c__Clostridia; f__Veillonellaceae; g__Dialister; s__
denovo18	0.0	0.0	1.0	1.0	0.0	Root; k__Bacteria__Actinobacteria; c__Actinobacteria; f__Actinomycetaceae
denovo22	0.0	1.0	1.0	0.0	0.0	Root; k__Bacteria__Firmicutes; c__Clostridia
denovo23	0.0	0.0	2.0	0.0	0.0	Root
denovo27	4.0	0.0	0.0	0.0	0.0	Root; k__Bacteria__Firmicutes; c__Bacilli; f__Enterococcaceae
denovo31	0.0	0.0	2.0	2.0	0.0	Root; k__Bacteria__Firmicutes; c__Bacilli; f__Lactobacillaceae; g__Lactobacillus; s__
denovo33	0.0	1.0	2.0	3.0	1.0	Root; k__Bacteria__Actinobacteria; c__Actinobacteria; f__Bifidobacteriaceae; g__Bifidobacterium
denovo35	0.0	3.0	4.0	0.0	3.0	Root; k__Bacteria__Firmicutes; c__Clostridia; f__Ruminococcaceae
denovo37	0.0	16.0	6.0	5.0	5.0	Root; k__Bacteria__Firmicutes; c__Clostridia; f__Ruminococcaceae
denovo39	1.0	0.0	0.0	0.0	1.0	Root; k__Bacteria__Firmicutes; c__Clostridia; f__ClostridialesFamilyXI.IncertaeSedis; g__Anaerococcus; s__
denovo52	0.0	0.0	3.0	5.0	4.0	Root; k__Bacteria__Firmicutes; c__Bacilli; f__Lactobacillaceae; g__Lactobacillus
denovo54	2.0	0.0	0.0	0.0	1.0	Root; k__Bacteria__Firmicutes; c__Clostridia; f__Clostridiaceae; g__Clostridium
denovo55	0.0	1.0	0.0	1.0	0.0	Root; k__Bacteria__Actinobacteria; c__Actinobacteria; f__Actinomycetaceae; g__Actinomyces
denovo62	0.0	0.0	1.0	1.0	0.0	Root; k__Bacteria__Firmicutes; c__Bacilli; f__Lactobacillaceae; g__Lactobacillus; s__Lactobacilluscapillatus
denovo69	2.0	0.0	0.0	0.0	0.0	Root; k__Bacteria__Firmicutes; c__Bacilli; f__Enterococcaceae; g__Enterococcus; s__Enterococcuscasseliflavus
denovo75	4.0	0.0	3.0	0.0	1.0	Root; k__Bacteria__Firmicutes; c__Bacilli; f__Enterococcaceae
denovo80	0.0	1.0	2.0	0.0	0.0	Root; k__Bacteria__Firmicutes; c__Clostridia; f__Ruminococcaceae
denovo82	0.0	1.0	1.0	0.0	0.0	Root; k__Bacteria__Actinobacteria; c__Actinobacteria; f__Actinomycetaceae; g__Actinomyces; s__
denovo88	2.0	0.0	0.0	0.0	0.0	Root; k__Bacteria__Firmicutes; c__Bacilli; f__Lactobacillaceae; g__Lactobacillus; s__Lactobacilluszeae
denovo92	0.0	2.0	4.0	1.0	0.0	Root; k__Bacteria__Firmicutes; c__Bacilli; f__Lactobacillaceae; g__Lactobacillus
denovo95	0.0	0.0	2.0	0.0	0.0	Root; k__Bacteria__Firmicutes; c__Clostridia; f__Ruminococcaceae
denovo101	0.0	0.0	0.0	3.0	0.0	Root; k__Bacteria__Firmicutes; c__Bacilli; f__Lactobacillaceae; g__Lactobacillus; s__Lactobacillusmanihotivorans
denovo102	6.0	5.0	5.0	5.0	2.0	Root; k__Bacteria__Firmicutes; c__Bacilli; f__Lactobacillaceae; g__Lactobacillus; s__Lactobacilluszeae
denovo104	2.0	0.0	0.0	0.0	0.0	Root; k__Bacteria__Actinobacteria; c__Actinobacteria; f__Bifidobacteriaceae; g__Bifidobacterium; s__
denovo107	0.0	0.0	1.0	1.0	0.0	Root; k__Bacteria__Firmicutes
denovo108	0.0	1.0	0.0	0.0	1.0	Root; k__Bacteria__Firmicutes; c__Clostridia; f__Lachnospiraceae; g__Lachnospira
denovo112	0.0	1.0	2.0	1.0	1.0	Root; k__Bacteria__Bacteroidetes; c__Bacteroidia; f__Prevotellaceae; g__Prevotella
denovo113	0.0	0.0	0.0	0.0	2.0	Root; k__Bacteria__Firmicutes; c__Clostridia; f__Lachnospiraceae
denovo114	1.0	0.0	0.0	0.0	1.0	Root; k__Bacteria__Firmicutes; c__Clostridia; f__Lachnospiraceae; g__Lachnospira
denovo124	3.0	0.0	0.0	0.0	0.0	Root; k__Bacteria__Firmicutes; c__Clostridia; f__Clostridiaceae; g__Clostridium; s__Clostridiumbutyricum
denovo128	1.0	0.0	0.0	0.0	1.0	Root; k__Bacteria__Firmicutes; c__Bacilli
denovo133	0.0	0.0	0.0	0.0	2.0	Root; k__Bacteria__Firmicutes; c__Clostridia; f__ClostridialesFamilyXI.IncertaeSedis
denovo139	4.0	0.0	0.0	0.0	0.0	Root; k__Bacteria__Firmicutes; c__Clostridia; f__ClostridialesFamilyXI.IncertaeSedis; g__Anaerococcus; s__
denovo148	0.0	0.0	4.0	0.0	0.0	Root; k__Bacteria__Firmicutes; c__Clostridia
denovo149	0.0	0.0	4.0	2.0	0.0	Root; k__Bacteria__Firmicutes; c__Clostridia; f__Veillonellaceae; g__Dialister; s__
denovo152	7.0	0.0	0.0	0.0	0.0	Root; k__Bacteria__Firmicutes; c__Bacilli; f__Lactobacillaceae; g__Lactobacillus; s__Lactobacillusmanihotivorans
denovo153	3.0	0.0	0.0	0.0	0.0	Root; k__Bacteria__Firmicutes; c__Bacilli; f__Lactobacillaceae; g__Lactobacillus; s__Lactobacillusmanihotivorans
denovo155	0.0	2.0	1.0	0.0	0.0	Root; k__Bacteria__Actinobacteria; c__Actinobacteria; f__Actinomycetaceae; g__Actinomyces
denovo158	6.0	0.0	0.0	0.0	0.0	Root; k__Bacteria__Firmicutes
denovo161	2.0	0.0	0.0	0.0	0.0	Root; k__Bacteria__Firmicutes; c__Clostridia; f__ClostridialesFamilyXI.IncertaeSedis; g__Anaerococcus; s__
denovo162	3.0	0.0	0.0	0.0	0.0	Root; k__Bacteria__Firmicutes; c__Bacilli; f__Lactobacillaceae; g__Lactobacillus; s__Lactobacillusmanihotivorans
denovo182	0.0	0.0	1.0	2.0	0.0	Root; k__Bacteria__Proteobacteria; c__Gammaproteobacteria; f__Pseudomonadaceae; g__Pseudomonas
denovo191	0.0	0.0	4.0	3.0	1.0	Root; k__Bacteria__Firmicutes; c__Clostridia; f__Clostridiaceae; g__Clostridium; s__
denovo192	0.0	0.0	7.0	2.0	1.0	Root; k__Bacteria__Firmicutes; c__Clostridia; f__Ruminococcaceae
denovo197	0.0	0.0	1.0	1.0	0.0	Root; k__Bacteria__Firmicutes; c__Bacilli; f__Lactobacillaceae; g__Lactobacillus; s__Lactobacilluszeae
denovo204	1.0	1.0	0.0	1.0	0.0	Root; k__Bacteria__Actinobacteria; c__Actinobacteria; f__Actinomycetaceae; g__Actinomyces
denovo209	3.0	0.0	0.0	0.0	0.0	Root; k__Bacteria__Firmicutes; c__Bacilli; f__Lactobacillaceae; g__Lactobacillus
denovo216	1.0	0.0	0.0	0.0	2.0	Root; k__Bacteria__Actinobacteria; c__Actinobacteria; f__Corynebacteriaceae; g__Corynebacterium; s__Corynebacteriumvariabile
denovo217	2.0	0.0	0.0	0.0	0.0	Root; k__Bacteria__Firmicutes
denovo219	1.0	1.0	0.0	0.0	0.0	Root; k__Bacteria__Firmicutes; c__Bacilli; f__Lactobacillaceae; g__Lactobacillus
denovo221	3.0	0.0	0.0	0.0	0.0	Root; k__Bacteria__Firmicutes; c__Bacilli; f__Lactobacillaceae; g__Lactobacillus; s__Lactobacillusmanihotivorans
denovo225	0.0	1.0	6.0	2.0	0.0	Root; k__Bacteria__Firmicutes; c__Clostridia; f__Ruminococcaceae
denovo246	0.0	1.0	0.0	0.0	5.0	Root
denovo248	0.0	1.0	0.0	1.0	0.0	Root; k__Bacteria__Firmicutes; c__Bacilli; f__Lactobacillaceae; g__Lactobacillus
denovo259	0.0	1.0	4.0	2.0	2.0	Root; k__Bacteria__Proteobacteria; c__Betaproteobacteria
denovo265	3.0	0.0	0.0	0.0	0.0	Root; k__Bacteria__Actinobacteria; c__Actinobacteria; f__Bifidobacteriaceae; g__Bifidobacterium
denovo267	0.0	2.0	13.0	5.0	1.0	Root; k__Bacteria__Firmicutes; c__Clostridia; f__Ruminococcaceae
denovo269	2.0	0.0	0.0	0.0	0.0	Root; k__Bacteria__Firmicutes; c__Bacilli; f__Lactobacillaceae; g__Lactobacillus; s__Lactobacillusmanihotivorans
denovo273	1.0	0.0	0.0	1.0	0.0	Root; k__Bacteria__Firmicutes; c__Bacilli; f__Lactobacillaceae; g__Lactobacillus
denovo274	0.0	0.0	0.0	0.0	2.0	Root; k__Bacteria__Actinobacteria; c__Actinobacteria; f__Corynebacteriaceae; g__Corynebacterium; s__Corynebacteriumvariabile
denovo275	0.0	2.0	4.0	1.0	0.0	Root; k__Bacteria__Firmicutes; c__Clostridia; f__Ruminococcaceae
denovo277	6.0	0.0	0.0	0.0	2.0	Root; k__Bacteria__Firmicutes; c__Clostridia; f__ClostridialesFamilyXI.IncertaeSedis; g__Anaerococcus; s__
denovo287	3.0	0.0	0.0	0.0	1.0	Root; k__Bacteria__Firmicutes; c__Bacilli; f__Lactobacillaceae
denovo292	3.0	0.0	0.0	0.0	0.0	Root; k__Bacteria__Firmicutes; c__Bacilli; f__Lactobacillaceae; g__Lactobacillus; s__Lactobacillusmanihotivorans
denovo293	0.0	3.0	1.0	1.0	0.0	Root; k__Bacteria__Actinobacteria; c__Actinobacteria; f__Actinomycetaceae
denovo301	0.0	0.0	1.0	2.0	0.0	Root
denovo305	0.0	0.0	16.0	3.0	0.0	Root; k__Bacteria__Firmicutes; c__Clostridia; f__Ruminococcaceae; g__Clostridium; s__
denovo322	0.0	0.0	1.0	1.0	0.0	Root; k__Bacteria__Actinobacteria; c__Actinobacteria; f__Propionibacteriaceae; g__Propionibacterium; s__Propionibacteriumacidipropionici
denovo324	0.0	1.0	1.0	0.0	0.0	Root
denovo331	2.0	0.0	1.0	0.0	1.0	Root; k__Bacteria__Firmicutes; c__Bacilli; f__Enterococcaceae
denovo339	0.0	7.0	0.0	2.0	6.0	Root; k__Bacteria__Bacteroidetes; c__Bacteroidia; f__Prevotellaceae; g__Prevotella
denovo340	0.0	0.0	0.0	0.0	2.0	Root; k__Bacteria__Firmicutes; c__Clostridia; f__Lachnospiraceae
denovo353	2.0	0.0	0.0	0.0	0.0	Root; k__Bacteria__Firmicutes; c__Clostridia; f__Clostridiaceae; g__Clostridium; s__Clostridiumbutyricum
denovo356	0.0	0.0	0.0	1.0	1.0	Root; k__Bacteria__Firmicutes; c__Clostridia; f__Lachnospiraceae
denovo359	0.0	0.0	4.0	6.0	0.0	Root; k__Bacteria__Proteobacteria; c__Betaproteobacteria
denovo360	0.0	0.0	0.0	0.0	3.0	Root; k__Bacteria__Firmicutes; c__Clostridia; f__Lachnospiraceae
denovo362	0.0	1.0	0.0	1.0	0.0	Root; k__Bacteria__Firmicutes; c__Bacilli; f__Lactobacillaceae; g__Lactobacillus
denovo363	1.0	0.0	1.0	0.0	0.0	Root; k__Bacteria__Firmicutes; c__Bacilli; f__Enterococcaceae; g__Enterococcus; s__Enterococcuscasseliflavus
denovo369	0.0	5.0	2.0	11.0	0.0	Root; k__Bacteria__Firmicutes; c__Bacilli; f__Lactobacillaceae; g__Lactobacillus
denovo372	2.0	0.0	0.0	0.0	0.0	Root; k__Bacteria__Firmicutes
denovo385	0.0	0.0	0.0	0.0	2.0	Root; k__Bacteria__Firmicutes; c__Clostridia; f__Lachnospiraceae
denovo386	0.0	1.0	0.0	1.0	2.0	Root; k__Bacteria__Bacteroidetes; c__Bacteroidia; f__Prevotellaceae; g__Prevotella
denovo387	0.0	0.0	7.0	2.0	0.0	Root; k__Bacteria__Firmicutes; c__Clostridia; f__Clostridiaceae; g__Clostridium
denovo390	7.0	1.0	2.0	0.0	0.0	Root; k__Bacteria__Firmicutes; c__Bacilli; f__Enterococcaceae
denovo391	2.0	0.0	0.0	0.0	0.0	Root; k__Bacteria__Firmicutes
denovo393	2.0	0.0	0.0	0.0	0.0	Root; k__Bacteria__Firmicutes
denovo394	0.0	1.0	0.0	0.0	5.0	Root; k__Bacteria__Bacteroidetes; c__Bacteroidia; f__Prevotellaceae; g__Prevotella
denovo402	4.0	1.0	0.0	4.0	12.0	Root; k__Bacteria__Firmicutes; c__Clostridia; f__Lachnospiraceae
denovo406	0.0	1.0	0.0	2.0	3.0	Root; k__Bacteria__Firmicutes; c__Clostridia; f__Ruminococcaceae
denovo409	0.0	0.0	7.0	0.0	0.0	Root; k__Bacteria__Firmicutes; c__Clostridia; f__Ruminococcaceae; g__Clostridium; s__
denovo419	0.0	0.0	3.0	4.0	5.0	Root; k__Bacteria__Firmicutes; c__Clostridia; f__Ruminococcaceae; g__Anaerofilum; s__
denovo421	4.0	0.0	0.0	0.0	1.0	Root; k__Bacteria__Firmicutes; c__Bacilli; f__Enterococcaceae
denovo422	0.0	0.0	3.0	0.0	0.0	Root; k__Bacteria__Proteobacteria; c__Betaproteobacteria
denovo423	1.0	153.0	91.0	164.0	2.0	Root; k__Bacteria__Firmicutes; c__Bacilli; f__Lactobacillaceae; g__Lactobacillus; s__
denovo424	0.0	0.0	8.0	0.0	1.0	Root; k__Bacteria__Firmicutes; c__Clostridia; f__Ruminococcaceae
denovo429	0.0	0.0	1.0	1.0	0.0	Root; k__Bacteria__Firmicutes; c__Bacilli; f__Lactobacillaceae; g__Lactobacillus; s__Lactobacilluszeae
denovo430	1.0	0.0	0.0	1.0	1.0	Root; k__Bacteria__Firmicutes; c__Clostridia; f__Eubacteriaceae
denovo435	0.0	1.0	1.0	3.0	2.0	Root; k__Bacteria__Firmicutes; c__Clostridia; f__Ruminococcaceae
denovo440	1.0	0.0	0.0	0.0	1.0	Root; k__Bacteria__Firmicutes; c__Bacilli; f__Enterococcaceae
denovo445	1.0	29.0	16.0	6.0	60.0	Root; k__Bacteria__Bacteroidetes; c__Bacteroidia; f__Prevotellaceae; g__Prevotella
denovo446	0.0	3.0	6.0	10.0	0.0	Root; k__Bacteria__Firmicutes; c__Clostridia; f__Ruminococcaceae; g__Clostridium; s__
denovo455	0.0	1.0	3.0	0.0	0.0	Root; k__Bacteria__Actinobacteria; c__Actinobacteria; f__Actinomycetaceae; g__Actinomyces; s__
denovo456	0.0	0.0	1.0	0.0	4.0	Root; k__Bacteria__Firmicutes; c__Clostridia; f__Lachnospiraceae; g__Lachnospira
denovo464	0.0	0.0	0.0	2.0	0.0	Root; k__Bacteria__Actinobacteria; c__Actinobacteria; f__Bifidobacteriaceae; g__Bifidobacterium
denovo476	0.0	2.0	1.0	0.0	0.0	Root; k__Bacteria__Firmicutes; c__Bacilli; f__Lactobacillaceae; g__Lactobacillus
denovo486	2.0	0.0	1.0	0.0	0.0	Root
denovo489	1.0	0.0	2.0	0.0	0.0	Root; k__Bacteria__Firmicutes; c__Bacilli; f__Lactobacillaceae; g__Lactobacillus; s__Lactobacilluszeae
denovo491	0.0	0.0	0.0	3.0	0.0	Root; k__Bacteria__Firmicutes; c__Clostridia; f__Lachnospiraceae; g__Roseburia
denovo492	0.0	1.0	1.0	1.0	0.0	Root; k__Bacteria__Firmicutes; c__Clostridia; f__Ruminococcaceae
denovo497	0.0	0.0	2.0	0.0	3.0	Root; k__Bacteria__Bacteroidetes; c__Bacteroidia; f__Prevotellaceae; g__Prevotella
denovo501	3.0	0.0	0.0	0.0	1.0	Root; k__Bacteria__Firmicutes
denovo505	0.0	1.0	1.0	0.0	0.0	Root; k__Bacteria__Bacteroidetes; c__Bacteroidia; f__Prevotellaceae; g__Prevotella
denovo506	0.0	0.0	1.0	1.0	2.0	Root; k__Bacteria__Bacteroidetes; c__Bacteroidia; f__Prevotellaceae; g__Prevotella
denovo510	3.0	0.0	0.0	0.0	0.0	Root; k__Bacteria__Firmicutes; c__Bacilli; f__Lactobacillaceae; g__Lactobacillus
denovo515	2.0	0.0	0.0	0.0	1.0	Root; k__Bacteria__Actinobacteria; c__Actinobacteria
denovo520	1.0	0.0	0.0	0.0	4.0	Root; k__Bacteria__Firmicutes; c__Clostridia; f__Lachnospiraceae
denovo523	5.0	0.0	0.0	0.0	0.0	Root; k__Bacteria__Firmicutes; c__Bacilli; f__Lactobacillaceae
denovo524	3.0	0.0	0.0	0.0	0.0	Root; k__Bacteria__Firmicutes; c__Bacilli
denovo534	2.0	0.0	0.0	0.0	0.0	Root; k__Bacteria__Proteobacteria; c__Betaproteobacteria
denovo535	0.0	9.0	50.0	4.0	0.0	Root; k__Bacteria__Firmicutes; c__Clostridia; f__Ruminococcaceae; g__Clostridium; s__
denovo542	2.0	0.0	0.0	0.0	0.0	Root; k__Bacteria__Firmicutes; c__Bacilli; f__Lactobacillaceae; g__Lactobacillus
denovo543	0.0	1.0	1.0	0.0	0.0	Root; k__Bacteria__Firmicutes; c__Bacilli; f__Lactobacillaceae
denovo545	0.0	2.0	2.0	1.0	0.0	Root; k__Bacteria__Actinobacteria; c__Actinobacteria; f__Actinomycetaceae; g__Actinomyces; s__
denovo551	1.0	0.0	3.0	1.0	0.0	Root; k__Bacteria__Firmicutes; c__Bacilli; f__Enterococcaceae
denovo552	0.0	1.0	1.0	1.0	0.0	Root; k__Bacteria__Firmicutes; c__Bacilli; f__Lactobacillaceae; g__Lactobacillus
denovo553	0.0	0.0	1.0	1.0	0.0	Root; k__Bacteria__Firmicutes; c__Clostridia; f__Lachnospiraceae
denovo564	0.0	0.0	5.0	1.0	0.0	Root; k__Bacteria__Firmicutes; c__Clostridia; f__Clostridiaceae; g__Clostridium
denovo567	0.0	0.0	5.0	2.0	0.0	Root; k__Bacteria__Firmicutes; c__Clostridia; f__Clostridiaceae; g__Clostridium
denovo570	1.0	4.0	11.0	5.0	1.0	Root; k__Bacteria__Firmicutes; c__Bacilli; f__Lactobacillaceae; g__Lactobacillus; s__Lactobacilluszeae
denovo573	0.0	0.0	0.0	0.0	3.0	Root; k__Bacteria__Actinobacteria; c__Actinobacteria; f__Corynebacteriaceae; g__Corynebacterium; s__Corynebacteriumvariabile
denovo579	1.0	0.0	1.0	1.0	3.0	Root; k__Bacteria__Bacteroidetes; c__Bacteroidia; f__Prevotellaceae; g__Prevotella
denovo580	0.0	0.0	3.0	1.0	0.0	Root; k__Bacteria__Firmicutes; c__Clostridia; f__Ruminococcaceae
denovo581	2.0	0.0	0.0	0.0	0.0	Root; k__Bacteria__Firmicutes; c__Bacilli; f__Lactobacillaceae; g__Lactobacillus
denovo587	2.0	0.0	0.0	0.0	0.0	Root; k__Bacteria__Firmicutes; c__Bacilli
denovo589	0.0	0.0	1.0	1.0	0.0	Root; k__Bacteria__Tenericutes; c__Erysipelotrichi; f__Erysipelotrichaceae; g__Bulleidia
denovo592	0.0	0.0	2.0	0.0	0.0	Root; k__Bacteria__Firmicutes; c__Clostridia
denovo594	0.0	0.0	6.0	1.0	1.0	Root; k__Bacteria__Firmicutes; c__Clostridia; f__Clostridiaceae; g__Clostridium
denovo595	0.0	0.0	1.0	0.0	1.0	Root
denovo596	0.0	0.0	2.0	0.0	0.0	Root; k__Bacteria__Firmicutes; c__Clostridia
denovo597	2.0	0.0	0.0	0.0	0.0	Root
denovo598	0.0	0.0	3.0	0.0	0.0	Root; k__Bacteria__Firmicutes; c__Clostridia; f__Ruminococcaceae; g__Anaerofilum; s__
denovo601	2.0	0.0	0.0	0.0	1.0	Root; k__Bacteria__Firmicutes; c__Clostridia; f__Veillonellaceae; g__Dialister; s__
denovo603	0.0	3.0	10.0	9.0	0.0	Root; k__Bacteria__Actinobacteria; c__Actinobacteria; f__Actinomycetaceae; g__Actinomyces
denovo605	0.0	0.0	2.0	0.0	0.0	Root; k__Bacteria__Firmicutes
denovo610	0.0	2.0	4.0	2.0	1.0	Root; k__Bacteria__Tenericutes; c__Erysipelotrichi; f__Erysipelotrichaceae; g__Bulleidia
denovo616	0.0	0.0	1.0	0.0	1.0	Root; k__Bacteria__Proteobacteria; c__Betaproteobacteria
denovo620	0.0	0.0	0.0	0.0	2.0	Root; k__Bacteria__Firmicutes; c__Bacilli; f__Planococcaceae; g__Rummeliibacillus; s__
denovo623	2.0	0.0	0.0	0.0	0.0	Root; k__Bacteria__Firmicutes
denovo624	0.0	0.0	2.0	0.0	0.0	Root; k__Bacteria__Firmicutes; c__Clostridia; f__Clostridiaceae; g__Clostridium
denovo633	0.0	0.0	1.0	1.0	0.0	Root; k__Bacteria__Firmicutes; c__Bacilli; f__Lactobacillaceae; g__Lactobacillus; s__Lactobacilluszeae
denovo637	0.0	0.0	0.0	3.0	0.0	Root; k__Bacteria__Actinobacteria; c__Actinobacteria
denovo641	2.0	0.0	0.0	0.0	0.0	Root; k__Bacteria__Firmicutes; c__Bacilli; f__Lactobacillaceae; g__Lactobacillus
denovo642	3.0	0.0	1.0	0.0	0.0	Root; k__Bacteria__Firmicutes; c__Bacilli; f__Lactobacillaceae; g__Lactobacillus
denovo649	2.0	0.0	0.0	1.0	4.0	Root; k__Bacteria__Firmicutes; c__Clostridia; f__Lachnospiraceae
denovo651	9.0	0.0	0.0	0.0	4.0	Root; k__Bacteria__Firmicutes; c__Bacilli; f__Enterococcaceae; g__Enterococcus; s__Enterococcuscasseliflavus
denovo659	0.0	2.0	1.0	2.0	0.0	Root; k__Bacteria__Actinobacteria; c__Actinobacteria; f__Actinomycetaceae; g__Actinomyces; s__
denovo665	0.0	0.0	0.0	2.0	10.0	Root; k__Bacteria__Firmicutes; c__Clostridia; f__Lachnospiraceae
denovo666	6.0	1.0	0.0	6.0	25.0	Root; k__Bacteria__Firmicutes; c__Clostridia; f__Lachnospiraceae; g__Lachnospira
denovo667	0.0	0.0	0.0	1.0	1.0	Root; k__Bacteria__Firmicutes; c__Clostridia; f__Ruminococcaceae; g__Clostridium; s__
denovo668	0.0	0.0	2.0	0.0	0.0	Root; k__Bacteria__Firmicutes; c__Clostridia; f__Lachnospiraceae
denovo669	0.0	0.0	0.0	2.0	0.0	Root; k__Bacteria__Firmicutes; c__Bacilli; f__Lactobacillaceae; g__Lactobacillus; s__
denovo671	3.0	0.0	0.0	0.0	0.0	Root; k__Bacteria__Firmicutes; c__Bacilli; f__Lactobacillaceae; g__Lactobacillus
denovo685	1.0	2.0	0.0	0.0	1.0	Root; k__Bacteria__Bacteroidetes; c__Bacteroidia; f__Prevotellaceae; g__Prevotella
denovo688	2.0	0.0	0.0	0.0	0.0	Root; k__Bacteria__Firmicutes; c__Bacilli; f__Lactobacillaceae; g__Lactobacillus; s__Lactobacillusmanihotivorans
denovo693	0.0	2.0	2.0	1.0	0.0	Root; k__Bacteria__Firmicutes; c__Clostridia; f__Ruminococcaceae
denovo698	0.0	0.0	2.0	0.0	0.0	Root; k__Bacteria__Bacteroidetes; c__Bacteroidia; f__Prevotellaceae; g__Prevotella
denovo707	0.0	3.0	3.0	1.0	0.0	Root; k__Bacteria__Tenericutes; c__Erysipelotrichi; f__Erysipelotrichaceae; g__Bulleidia
denovo709	1.0	0.0	0.0	0.0	2.0	Root; k__Bacteria__Firmicutes; c__Clostridia; f__Lachnospiraceae; g__Lachnospira
denovo715	0.0	0.0	2.0	0.0	0.0	Root; k__Bacteria__Firmicutes; c__Clostridia; f__Ruminococcaceae
denovo719	0.0	1.0	0.0	0.0	1.0	Root; k__Bacteria__Bacteroidetes; c__Bacteroidia; f__Prevotellaceae; g__Prevotella
denovo722	0.0	3.0	0.0	1.0	0.0	Root; k__Bacteria__Actinobacteria; c__Actinobacteria; f__Actinomycetaceae; g__Actinomyces; s__
denovo725	0.0	0.0	1.0	0.0	3.0	Root; k__Bacteria__Firmicutes; c__Clostridia; f__Ruminococcaceae
denovo727	78.0	0.0	1.0	0.0	0.0	Root; k__Bacteria__Firmicutes; c__Bacilli; f__Lactobacillaceae; g__Lactobacillus; s__Lactobacillusmanihotivorans
denovo729	0.0	0.0	2.0	0.0	1.0	Root; k__Bacteria__Bacteroidetes; c__Bacteroidia; f__Prevotellaceae; g__Prevotella
denovo734	0.0	0.0	2.0	0.0	0.0	Root
denovo736	0.0	0.0	1.0	2.0	0.0	Root; k__Bacteria__Firmicutes; c__Clostridia; f__Ruminococcaceae
denovo738	0.0	0.0	0.0	0.0	2.0	Root; k__Bacteria__Firmicutes; c__Clostridia; f__Lachnospiraceae
denovo742	0.0	0.0	2.0	1.0	0.0	Root; k__Bacteria__Bacteroidetes; c__Bacteroidia; f__Prevotellaceae; g__Prevotella; s__
denovo743	38.0	4.0	26.0	28.0	3.0	Root; k__Bacteria__Actinobacteria; c__Actinobacteria; f__Bifidobacteriaceae; g__Bifidobacterium; s__
denovo745	0.0	1.0	0.0	0.0	1.0	Root; k__Bacteria__Bacteroidetes; c__Bacteroidia; f__Prevotellaceae; g__Prevotella
denovo746	2.0	0.0	0.0	0.0	0.0	Root; k__Bacteria__Firmicutes
denovo750	0.0	0.0	0.0	1.0	2.0	Root; k__Bacteria__Firmicutes; c__Clostridia; f__Lachnospiraceae; g__Lachnospira
denovo760	1.0	0.0	0.0	1.0	1.0	Root; k__Bacteria__Firmicutes; c__Clostridia; f__Lachnospiraceae; g__Lachnospira
denovo767	0.0	0.0	0.0	0.0	2.0	Root; k__Bacteria__Firmicutes; c__Clostridia
denovo768	0.0	0.0	0.0	1.0	4.0	Root; k__Bacteria__Bacteroidetes; c__Bacteroidia; f__Prevotellaceae; g__Prevotella
denovo771	0.0	0.0	1.0	0.0	1.0	Root; k__Bacteria__Bacteroidetes; c__Bacteroidia; f__Prevotellaceae; g__Prevotella
denovo774	0.0	2.0	2.0	2.0	1.0	Root; k__Bacteria__Firmicutes; c__Clostridia; f__Ruminococcaceae
denovo775	0.0	2.0	7.0	2.0	0.0	Root; k__Bacteria__Firmicutes; c__Clostridia; f__Clostridiaceae; g__Clostridium
denovo778	0.0	0.0	0.0	0.0	7.0	Root; k__Bacteria__Firmicutes; c__Clostridia; f__Lachnospiraceae
denovo790	0.0	1.0	1.0	0.0	0.0	Root; k__Bacteria__Actinobacteria; c__Actinobacteria; f__Actinomycetaceae; g__Actinomyces; s__
denovo794	2.0	0.0	0.0	0.0	0.0	Root; k__Bacteria__Firmicutes; c__Bacilli; f__Lactobacillaceae; g__Lactobacillus
denovo796	1.0	0.0	1.0	0.0	0.0	Root; k__Bacteria__Firmicutes; c__Bacilli; f__Lactobacillaceae
denovo799	12.0	0.0	0.0	0.0	0.0	Root; k__Bacteria__Firmicutes
denovo801	0.0	0.0	4.0	0.0	0.0	Root; k__Bacteria__Firmicutes; c__Bacilli; f__Lactobacillaceae; g__Lactobacillus
denovo802	2.0	0.0	0.0	2.0	2.0	Root; k__Bacteria__Firmicutes; c__Clostridia
denovo806	1.0	0.0	0.0	0.0	1.0	Root; k__Bacteria__Actinobacteria; c__Actinobacteria; f__Bifidobacteriaceae; g__Bifidobacterium
denovo807	0.0	2.0	3.0	3.0	5.0	Root; k__Bacteria__Bacteroidetes; c__Bacteroidia; f__Prevotellaceae; g__Prevotella
denovo819	1.0	0.0	0.0	0.0	2.0	Root; k__Bacteria__Firmicutes; c__Clostridia; f__ClostridialesFamilyXI.IncertaeSedis; g__Anaerococcus; s__
denovo820	2.0	0.0	0.0	0.0	0.0	Root; k__Bacteria__Firmicutes; c__Bacilli; f__Lactobacillaceae; g__Lactobacillus
denovo822	0.0	2.0	0.0	0.0	0.0	Root; k__Bacteria__Firmicutes; c__Bacilli; f__Lactobacillaceae; g__Lactobacillus
denovo830	3.0	0.0	0.0	0.0	0.0	Root; k__Bacteria__Firmicutes; c__Bacilli
denovo835	0.0	0.0	1.0	1.0	0.0	Root; k__Bacteria__Actinobacteria; c__Actinobacteria; f__Actinomycetaceae; g__Actinomyces; s__
denovo837	4.0	0.0	0.0	0.0	0.0	Root; k__Bacteria__Firmicutes; c__Bacilli; f__Lactobacillaceae; g__Lactobacillus; s__Lactobacillusmanihotivorans
denovo840	0.0	0.0	0.0	0.0	2.0	Root; k__Bacteria__Firmicutes; c__Clostridia; f__Ruminococcaceae; g__Anaerofilum; s__
denovo843	0.0	2.0	8.0	4.0	0.0	Root; k__Bacteria__Firmicutes; c__Bacilli; f__Lactobacillaceae; g__Lactobacillus; s__Lactobacilluszeae
denovo845	2.0	0.0	0.0	0.0	0.0	Root; k__Bacteria__Firmicutes; c__Bacilli
denovo847	4.0	0.0	0.0	0.0	1.0	Root; k__Bacteria__Firmicutes; c__Bacilli
denovo849	0.0	1.0	4.0	1.0	0.0	Root; k__Bacteria__Firmicutes; c__Clostridia; f__Ruminococcaceae
denovo852	0.0	1.0	2.0	0.0	0.0	Root; k__Bacteria__Firmicutes; c__Bacilli; f__Lactobacillaceae; g__Lactobacillus; s__Lactobacilluscapillatus
denovo855	0.0	0.0	1.0	1.0	0.0	Root; k__Bacteria__Firmicutes; c__Clostridia; f__Ruminococcaceae
denovo858	1.0	1.0	1.0	0.0	1.0	Root; k__Bacteria__Firmicutes; c__Clostridia; f__Lachnospiraceae
denovo861	0.0	1.0	1.0	2.0	0.0	Root; k__Bacteria__Bacteroidetes; c__Bacteroidia; f__Prevotellaceae; g__Prevotella
denovo862	0.0	1.0	26.0	28.0	0.0	Root; k__Bacteria__Actinobacteria; c__Actinobacteria; f__Actinomycetaceae; g__Actinomyces; s__
denovo864	3.0	0.0	0.0	0.0	0.0	Root; k__Bacteria__Firmicutes
denovo865	0.0	0.0	1.0	5.0	0.0	Root
denovo877	0.0	2.0	0.0	0.0	2.0	Root; k__Bacteria__Firmicutes; c__Clostridia; f__Ruminococcaceae
denovo881	4.0	0.0	0.0	0.0	0.0	Root; k__Bacteria__Firmicutes; c__Bacilli; f__Enterococcaceae
denovo882	0.0	14.0	16.0	26.0	0.0	Root; k__Bacteria__Firmicutes; c__Bacilli; f__Lactobacillaceae; g__Lactobacillus; s__
denovo884	0.0	0.0	3.0	0.0	0.0	Root; k__Bacteria__Proteobacteria; c__Gammaproteobacteria; f__Pseudomonadaceae; g__Pseudomonas
denovo895	3.0	0.0	0.0	2.0	10.0	Root; k__Bacteria__Firmicutes; c__Clostridia; f__Lachnospiraceae; g__Lachnospira
denovo899	3.0	0.0	0.0	0.0	0.0	Root; k__Bacteria__Firmicutes; c__Clostridia; f__Clostridiaceae; g__Clostridium; s__Clostridiumbutyricum
denovo902	2.0	0.0	0.0	0.0	0.0	Root; k__Bacteria__Firmicutes; c__Bacilli; f__Lactobacillaceae; g__Lactobacillus; s__Lactobacillusmanihotivorans
denovo907	1.0	0.0	0.0	0.0	3.0	Root; k__Bacteria__Firmicutes; c__Clostridia; f__Lachnospiraceae; g__Lachnospira
denovo910	0.0	1.0	1.0	0.0	0.0	Root; k__Bacteria__Firmicutes; c__Clostridia; f__Ruminococcaceae
denovo912	1.0	0.0	0.0	0.0	1.0	Root; k__Bacteria__Firmicutes; c__Bacilli; f__Lactobacillaceae
denovo916	0.0	1.0	0.0	1.0	0.0	Root; k__Bacteria__Firmicutes; c__Clostridia
denovo917	2.0	0.0	0.0	0.0	0.0	Root; k__Bacteria__Firmicutes; c__Bacilli
denovo923	0.0	0.0	0.0	2.0	0.0	Root; k__Bacteria__Firmicutes; c__Clostridia; f__Lachnospiraceae
denovo928	0.0	1.0	0.0	0.0	1.0	Root; k__Bacteria__Bacteroidetes; c__Bacteroidia; f__Prevotellaceae; g__Prevotella
denovo930	0.0	0.0	3.0	2.0	0.0	Root; k__Bacteria__Firmicutes; c__Bacilli; f__Lactobacillaceae; g__Lactobacillus
denovo931	2.0	0.0	0.0	0.0	0.0	Root; k__Bacteria__Firmicutes; c__Bacilli; f__Lactobacillaceae; g__Lactobacillus
denovo932	5.0	0.0	0.0	0.0	0.0	Root; k__Bacteria__Firmicutes; c__Bacilli
denovo940	0.0	3.0	2.0	0.0	0.0	Root; k__Bacteria__Firmicutes; c__Bacilli; f__Lactobacillaceae; g__Lactobacillus
denovo942	0.0	0.0	1.0	1.0	0.0	Root; k__Bacteria__Actinobacteria; c__Actinobacteria; f__Actinomycetaceae; g__Actinomyces; s__
denovo950	0.0	0.0	0.0	0.0	2.0	Root; k__Bacteria__Proteobacteria; c__Betaproteobacteria; f__Comamonadaceae; g__Delftia; s__
denovo953	0.0	0.0	2.0	2.0	0.0	Root; k__Bacteria__Actinobacteria; c__Actinobacteria; f__Actinomycetaceae; g__Actinomyces; s__
denovo956	0.0	0.0	0.0	1.0	2.0	Root; k__Bacteria__Firmicutes; c__Clostridia; f__Lachnospiraceae
denovo966	0.0	0.0	3.0	0.0	0.0	Root; k__Bacteria__Firmicutes; c__Clostridia; f__Ruminococcaceae; g__Clostridium; s__
denovo967	0.0	13.0	16.0	9.0	0.0	Root; k__Bacteria__Firmicutes
denovo968	0.0	0.0	3.0	1.0	0.0	Root; k__Bacteria__Firmicutes; c__Bacilli; f__Enterococcaceae
denovo972	0.0	3.0	4.0	1.0	0.0	Root; k__Bacteria__Actinobacteria; c__Actinobacteria; f__Actinomycetaceae; g__Actinomyces; s__
denovo975	0.0	0.0	4.0	5.0	3.0	Root; k__Bacteria__Firmicutes; c__Bacilli; f__Lactobacillaceae; g__Lactobacillus
denovo976	3.0	0.0	0.0	0.0	0.0	Root; k__Bacteria__Firmicutes; c__Bacilli
denovo982	0.0	0.0	1.0	0.0	1.0	Root; k__Bacteria__Firmicutes; c__Clostridia; f__Ruminococcaceae
denovo986	2.0	0.0	0.0	0.0	0.0	Root; k__Bacteria__Firmicutes
denovo989	15.0	1.0	0.0	0.0	1.0	Root; k__Bacteria__Actinobacteria; c__Actinobacteria; f__Bifidobacteriaceae
denovo997	1.0	0.0	0.0	0.0	1.0	Root; k__Bacteria__Firmicutes; c__Clostridia; f__Lachnospiraceae; g__Lachnospira
denovo1000	0.0	1.0	0.0	1.0	0.0	Root; k__Bacteria__Firmicutes; c__Bacilli; f__Lactobacillaceae; g__Lactobacillus; s__
denovo1005	0.0	0.0	1.0	0.0	1.0	Root; k__Bacteria__Firmicutes; c__Clostridia; f__Ruminococcaceae
denovo1007	8.0	0.0	0.0	0.0	1.0	Root; k__Bacteria__Firmicutes; c__Bacilli; f__Enterococcaceae
denovo1011	0.0	0.0	1.0	0.0	1.0	Root; k__Bacteria__Firmicutes; c__Clostridia; f__Lachnospiraceae; g__Lachnospira
denovo1015	0.0	7.0	0.0	1.0	0.0	Root; k__Bacteria__Actinobacteria; c__Actinobacteria; f__Actinomycetaceae
denovo1019	0.0	0.0	0.0	2.0	0.0	Root; k__Bacteria__Firmicutes; c__Clostridia; f__Lachnospiraceae; g__Lachnospira
denovo1027	0.0	0.0	0.0	0.0	2.0	Root; k__Bacteria__Firmicutes; c__Clostridia
denovo1030	1.0	0.0	0.0	0.0	2.0	Root; k__Bacteria__Firmicutes; c__Bacilli; f__Enterococcaceae; g__Enterococcus; s__Enterococcuscasseliflavus
denovo1031	0.0	3.0	1.0	0.0	0.0	Root; k__Bacteria__Firmicutes; c__Clostridia; f__Ruminococcaceae
denovo1032	0.0	0.0	2.0	2.0	0.0	Root; k__Bacteria__Firmicutes; c__Clostridia; f__Clostridiaceae; g__Clostridium
denovo1033	2.0	0.0	0.0	0.0	0.0	Root; k__Bacteria__Firmicutes; c__Bacilli; f__Enterococcaceae; g__Enterococcus; s__Enterococcuscasseliflavus
denovo1037	4.0	0.0	0.0	1.0	3.0	Root; k__Bacteria__Firmicutes; c__Clostridia; f__ClostridialesFamilyXI.IncertaeSedis; g__Anaerococcus; s__
denovo1040	2.0	0.0	0.0	0.0	0.0	Root; k__Bacteria__Firmicutes
denovo1047	0.0	0.0	0.0	0.0	2.0	Root; k__Bacteria__Firmicutes; c__Clostridia; f__Lachnospiraceae
denovo1048	4.0	0.0	0.0	0.0	0.0	Root; k__Bacteria__Firmicutes; c__Bacilli; f__Lactobacillaceae; g__Lactobacillus; s__Lactobacillusmanihotivorans
denovo1057	0.0	1.0	0.0	1.0	0.0	Root; k__Bacteria__Firmicutes; c__Clostridia; f__Ruminococcaceae
denovo1060	0.0	0.0	0.0	0.0	2.0	Root; k__Bacteria__Firmicutes; c__Bacilli; f__Lactobacillaceae; g__Lactobacillus; s__Lactobacillusmanihotivorans
denovo1064	0.0	2.0	0.0	0.0	0.0	Root; k__Bacteria__Bacteroidetes; c__Bacteroidia; f__Prevotellaceae; g__Prevotella; s__
denovo1065	0.0	1.0	1.0	0.0	0.0	Root; k__Bacteria__Actinobacteria; c__Actinobacteria; f__Actinomycetaceae; g__Actinomyces; s__
denovo1074	0.0	2.0	0.0	0.0	0.0	Root; k__Bacteria__Firmicutes; c__Clostridia
denovo1077	4.0	0.0	0.0	0.0	1.0	Root; k__Bacteria__Firmicutes; c__Bacilli; f__Lactobacillaceae; g__Lactobacillus; s__Lactobacillusmanihotivorans
denovo1082	0.0	0.0	7.0	1.0	2.0	Root; k__Bacteria__Firmicutes; c__Clostridia; f__Ruminococcaceae; g__Oscillospira; s__
denovo1084	0.0	0.0	1.0	1.0	0.0	Root; k__Bacteria__Firmicutes; c__Bacilli; f__Lactobacillaceae; g__Lactobacillus
denovo1092	0.0	2.0	0.0	2.0	0.0	Root; k__Bacteria__Actinobacteria; c__Actinobacteria; f__Actinomycetaceae; g__Actinomyces; s__
denovo1096	0.0	3.0	4.0	2.0	8.0	Root; k__Bacteria__Firmicutes; c__Clostridia; f__Ruminococcaceae
denovo1097	2.0	0.0	0.0	0.0	0.0	Root; k__Bacteria__Firmicutes; c__Bacilli; f__Lactobacillaceae; g__Lactobacillus; s__Lactobacillusmanihotivorans
denovo1099	0.0	0.0	0.0	0.0	2.0	Root
denovo1104	1.0	0.0	2.0	1.0	0.0	Root; k__Bacteria__Firmicutes; c__Clostridia; f__ClostridialesFamilyXI.IncertaeSedis
denovo1111	0.0	0.0	2.0	0.0	0.0	Root; k__Bacteria__Proteobacteria; c__Betaproteobacteria
denovo1112	0.0	0.0	1.0	2.0	0.0	Root
denovo1116	0.0	1.0	1.0	1.0	0.0	Root; k__Bacteria__Firmicutes; c__Clostridia; f__Clostridiaceae; g__Clostridium
denovo1117	6.0	0.0	0.0	0.0	0.0	Root; k__Bacteria__Firmicutes; c__Bacilli; f__Lactobacillaceae; g__Lactobacillus; s__Lactobacillusmanihotivorans
denovo1133	0.0	0.0	3.0	0.0	0.0	Root; k__Bacteria__Firmicutes; c__Clostridia; f__Clostridiaceae; g__Clostridium
denovo1138	0.0	0.0	1.0	1.0	0.0	Root; k__Bacteria__Firmicutes; c__Bacilli; f__Lactobacillaceae; g__Lactobacillus; s__Lactobacilluszeae
denovo1144	0.0	1.0	3.0	0.0	0.0	Root; k__Bacteria__Actinobacteria; c__Actinobacteria; f__Actinomycetaceae
denovo1145	1.0	0.0	0.0	0.0	2.0	Root; k__Bacteria__Firmicutes; c__Bacilli; f__Lactobacillaceae; g__Lactobacillus; s__Lactobacillusmanihotivorans
denovo1148	0.0	10.0	6.0	14.0	0.0	Root; k__Bacteria__Firmicutes; c__Clostridia; f__Ruminococcaceae
denovo1149	0.0	3.0	3.0	0.0	0.0	Root; k__Bacteria__Firmicutes; c__Bacilli; f__Lactobacillaceae
denovo1163	2.0	0.0	0.0	0.0	0.0	Root; k__Bacteria__Actinobacteria; c__Actinobacteria; f__Bifidobacteriaceae; g__Bifidobacterium; s__
denovo1164	0.0	3.0	0.0	0.0	0.0	Root; k__Bacteria__Actinobacteria; c__Actinobacteria
denovo1167	0.0	0.0	1.0	1.0	0.0	Root; k__Bacteria__Firmicutes; c__Clostridia; f__Ruminococcaceae
denovo1170	2.0	0.0	0.0	0.0	0.0	Root; k__Bacteria__Firmicutes; c__Bacilli; f__Enterococcaceae
denovo1172	0.0	1.0	1.0	0.0	0.0	Root; k__Bacteria__Firmicutes; c__Bacilli; f__Lactobacillaceae
denovo1173	0.0	1.0	0.0	0.0	1.0	Root
denovo1178	0.0	5.0	1.0	1.0	0.0	Root; k__Bacteria__Actinobacteria; c__Actinobacteria; f__Actinomycetaceae; g__Actinomyces; s__
denovo1179	0.0	0.0	3.0	2.0	0.0	Root; k__Bacteria__Firmicutes; c__Clostridia; f__Clostridiaceae; g__Clostridium
denovo1180	0.0	29.0	58.0	32.0	15.0	Root; k__Bacteria__Firmicutes; c__Clostridia; f__Ruminococcaceae
denovo1182	2.0	0.0	0.0	0.0	0.0	Root
denovo1184	2.0	171.0	81.0	38.0	434.0	Root; k__Bacteria__Bacteroidetes; c__Bacteroidia; f__Prevotellaceae; g__Prevotella
denovo1189	0.0	15.0	50.0	24.0	4.0	Root; k__Bacteria__Firmicutes; c__Clostridia; f__Ruminococcaceae
denovo1190	0.0	0.0	2.0	0.0	0.0	Root; k__Bacteria__Proteobacteria; c__Betaproteobacteria
denovo1193	2.0	0.0	0.0	0.0	0.0	Root; k__Bacteria__Firmicutes
denovo1195	2.0	0.0	0.0	0.0	0.0	Root; k__Bacteria__Firmicutes
denovo1199	0.0	6.0	5.0	3.0	0.0	Root; k__Bacteria__Firmicutes; c__Bacilli; f__Lactobacillaceae; g__Lactobacillus
denovo1208	0.0	1.0	1.0	0.0	0.0	Root; k__Bacteria__Firmicutes; c__Bacilli; f__Lactobacillaceae; g__Lactobacillus
denovo1210	4.0	0.0	0.0	0.0	0.0	Root; k__Bacteria__Firmicutes; c__Bacilli; f__Lactobacillaceae; g__Lactobacillus; s__Lactobacillusmanihotivorans
denovo1212	0.0	0.0	3.0	1.0	0.0	Root; k__Bacteria__Firmicutes; c__Bacilli; f__Lactobacillaceae; g__Lactobacillus; s__Lactobacilluszeae
denovo1213	2.0	0.0	0.0	0.0	0.0	Root; k__Bacteria__Firmicutes; c__Bacilli; f__Lactobacillaceae; g__Lactobacillus; s__Lactobacillusmanihotivorans
denovo1216	24.0	0.0	0.0	0.0	1.0	Root; k__Bacteria__Firmicutes
denovo1217	28.0	0.0	0.0	0.0	0.0	Root; k__Bacteria__Firmicutes; c__Bacilli; f__Lactobacillaceae; g__Lactobacillus; s__Lactobacillusmanihotivorans
denovo1224	2.0	0.0	0.0	0.0	0.0	Root; k__Bacteria__Firmicutes; c__Bacilli; f__Lactobacillaceae; g__Lactobacillus; s__Lactobacillusmanihotivorans
denovo1228	0.0	0.0	2.0	0.0	0.0	Root; k__Bacteria__Firmicutes
denovo1230	0.0	0.0	0.0	0.0	2.0	Root; k__Bacteria__Firmicutes; c__Bacilli; f__Lactobacillaceae
denovo1231	1.0	0.0	0.0	1.0	0.0	Root; k__Bacteria__Actinobacteria; c__Actinobacteria; f__Propionibacteriaceae; g__Propionibacterium; s__Propionibacteriumacidipropionici
denovo1233	0.0	1.0	3.0	1.0	0.0	Root; k__Bacteria__Actinobacteria; c__Actinobacteria; f__Propionibacteriaceae; g__Propionibacterium; s__Propionibacteriumacidipropionici
denovo1235	4.0	0.0	0.0	0.0	0.0	Root; k__Bacteria__Firmicutes; c__Bacilli; f__Lactobacillaceae; g__Lactobacillus; s__Lactobacillusmanihotivorans
denovo1236	0.0	2.0	28.0	4.0	1.0	Root; k__Bacteria__Firmicutes; c__Clostridia; f__Ruminococcaceae
denovo1237	1.0	2.0	9.0	5.0	17.0	Root; k__Bacteria__Firmicutes; c__Bacilli; f__Lactobacillaceae; g__Lactobacillus; s__Lactobacillusmanihotivorans
denovo1239	1.0	0.0	0.0	0.0	2.0	Root; k__Bacteria__Actinobacteria; c__Actinobacteria; f__Bifidobacteriaceae; g__Bifidobacterium
denovo1241	0.0	0.0	0.0	2.0	0.0	Root; k__Bacteria__Actinobacteria; c__Actinobacteria
denovo1242	38.0	5.0	7.0	15.0	132.0	Root; k__Bacteria__Firmicutes; c__Clostridia; f__Lachnospiraceae; g__Lachnospira
denovo1243	0.0	0.0	0.0	0.0	2.0	Root; k__Bacteria__Firmicutes; c__Bacilli; f__Enterococcaceae; g__Enterococcus; s__Enterococcuscasseliflavus
denovo1245	0.0	4.0	5.0	1.0	1.0	Root; k__Bacteria__Proteobacteria; c__Betaproteobacteria
denovo1246	2.0	0.0	0.0	0.0	0.0	Root; k__Bacteria__Firmicutes; c__Bacilli; f__Lactobacillaceae; g__Lactobacillus
denovo1248	0.0	222.0	391.0	130.0	16.0	Root; k__Bacteria__Bacteroidetes; c__Bacteroidia; f__Prevotellaceae; g__Prevotella; s__
denovo1251	1.0	0.0	0.0	0.0	2.0	Root; k__Bacteria__Firmicutes; c__Clostridia; f__ClostridialesFamilyXI.IncertaeSedis; g__Anaerococcus; s__
denovo1252	2.0	346.0	441.0	517.0	9.0	Root; k__Bacteria__Actinobacteria; c__Actinobacteria; f__Actinomycetaceae; g__Actinomyces; s__
denovo1254	0.0	0.0	1.0	2.0	0.0	Root; k__Bacteria__Firmicutes; c__Clostridia; f__Ruminococcaceae; g__Clostridium; s__
denovo1261	3.0	0.0	0.0	0.0	0.0	Root; k__Bacteria__Firmicutes; c__Bacilli; f__Lactobacillaceae; g__Lactobacillus; s__Lactobacillusmanihotivorans
denovo1262	5.0	0.0	0.0	0.0	0.0	Root; k__Bacteria__Firmicutes; c__Bacilli; f__Lactobacillaceae; g__Lactobacillus
denovo1264	0.0	5.0	1.0	1.0	0.0	Root; k__Bacteria__Firmicutes; c__Bacilli; f__Lactobacillaceae; g__Lactobacillus; s__
denovo1265	0.0	0.0	16.0	10.0	2.0	Root; k__Bacteria__Firmicutes; c__Clostridia; f__Ruminococcaceae
denovo1267	0.0	0.0	2.0	1.0	0.0	Root; k__Bacteria__Proteobacteria; c__Betaproteobacteria
denovo1268	1.0	0.0	0.0	1.0	0.0	Root; k__Bacteria__Firmicutes; c__Clostridia
denovo1269	0.0	0.0	2.0	0.0	0.0	Root; k__Bacteria__Firmicutes; c__Clostridia; f__Eubacteriaceae
denovo1273	2.0	0.0	0.0	0.0	2.0	Root; k__Bacteria__Firmicutes; c__Bacilli; f__Enterococcaceae; g__Enterococcus; s__Enterococcuscasseliflavus
denovo1275	0.0	0.0	1.0	1.0	0.0	Root; k__Bacteria__Firmicutes; c__Clostridia; f__Ruminococcaceae
denovo1277	0.0	1.0	1.0	1.0	0.0	Root; k__Bacteria__Bacteroidetes; c__Bacteroidia; f__Prevotellaceae; g__Prevotella
denovo1279	3.0	0.0	0.0	0.0	0.0	Root; k__Bacteria__Firmicutes; c__Clostridia; f__ClostridialesFamilyXI.IncertaeSedis; g__Anaerococcus; s__
denovo1281	0.0	1.0	2.0	0.0	0.0	Root; k__Bacteria__Actinobacteria; c__Actinobacteria; f__Actinomycetaceae; g__Actinomyces; s__
denovo1286	0.0	0.0	10.0	0.0	0.0	Root; k__Bacteria__Proteobacteria
denovo1287	0.0	0.0	3.0	0.0	2.0	Root; k__Bacteria__Firmicutes; c__Clostridia; f__Ruminococcaceae
denovo1290	0.0	0.0	1.0	1.0	0.0	Root; k__Bacteria__Bacteroidetes; c__Bacteroidia; f__Prevotellaceae; g__Prevotella
denovo1292	2.0	0.0	0.0	0.0	0.0	Root; k__Bacteria__Firmicutes; c__Bacilli; f__Lactobacillaceae; g__Lactobacillus; s__Lactobacillusmanihotivorans
denovo1293	0.0	1.0	1.0	0.0	0.0	Root; k__Bacteria__Firmicutes; c__Clostridia
denovo1294	0.0	2.0	0.0	0.0	2.0	Root; k__Bacteria__Firmicutes; c__Clostridia; f__Ruminococcaceae
denovo1297	3.0	0.0	0.0	0.0	0.0	Root; k__Bacteria__Firmicutes
denovo1298	1.0	0.0	0.0	0.0	1.0	Root; k__Bacteria__Firmicutes; c__Clostridia; f__Lachnospiraceae; g__Lachnospira; s__Lachnospirapectinoschiza
denovo1302	2.0	0.0	0.0	0.0	0.0	Root; k__Bacteria__Firmicutes
denovo1303	3.0	0.0	0.0	0.0	0.0	Root; k__Bacteria__Firmicutes; c__Bacilli; f__Lactobacillaceae; g__Lactobacillus; s__Lactobacillusmanihotivorans
denovo1305	0.0	1.0	0.0	0.0	3.0	Root; k__Bacteria__Bacteroidetes; c__Bacteroidia; f__Prevotellaceae; g__Prevotella
denovo1306	0.0	0.0	1.0	0.0	1.0	Root; k__Bacteria__Firmicutes; c__Clostridia; f__Eubacteriaceae
denovo1307	1.0	0.0	0.0	0.0	1.0	Root; k__Bacteria__Firmicutes; c__Clostridia; f__Lachnospiraceae; g__Lachnospira
denovo1310	0.0	5.0	3.0	3.0	3.0	Root; k__Bacteria__Firmicutes; c__Clostridia; f__Ruminococcaceae
denovo1311	0.0	1.0	1.0	1.0	0.0	Root; k__Bacteria__Firmicutes; c__Clostridia
denovo1312	0.0	1.0	2.0	0.0	0.0	Root; k__Bacteria__Firmicutes; c__Clostridia; f__Ruminococcaceae; g__Clostridium; s__
denovo1315	0.0	0.0	1.0	1.0	0.0	Root; k__Bacteria__Actinobacteria; c__Actinobacteria; f__Actinomycetaceae; g__Actinomyces
denovo1317	0.0	1.0	12.0	0.0	1.0	Root; k__Bacteria__Firmicutes; c__Clostridia; f__Veillonellaceae; g__Dialister
denovo1319	0.0	0.0	3.0	0.0	0.0	Root; k__Bacteria__Firmicutes; c__Clostridia; f__Ruminococcaceae
denovo1320	0.0	0.0	0.0	0.0	2.0	Root; k__Bacteria__Bacteroidetes; c__Bacteroidia; f__Prevotellaceae; g__Prevotella
denovo1321	0.0	2.0	1.0	4.0	0.0	Root; k__Bacteria__Actinobacteria; c__Actinobacteria; f__Actinomycetaceae; g__Actinomyces
denovo1324	2.0	2.0	0.0	0.0	6.0	Root; k__Bacteria__Firmicutes; c__Clostridia; f__Lachnospiraceae; g__Lachnospira
denovo1325	3.0	0.0	0.0	0.0	0.0	Root; k__Bacteria__Firmicutes; c__Bacilli; f__Lactobacillaceae; g__Lactobacillus
denovo1327	0.0	0.0	0.0	0.0	3.0	Root; k__Bacteria__Firmicutes; c__Clostridia
denovo1329	0.0	0.0	4.0	1.0	0.0	Root; k__Bacteria__Firmicutes; c__Bacilli; f__Lactobacillaceae; g__Lactobacillus; s__Lactobacillusmanihotivorans
denovo1331	0.0	0.0	1.0	0.0	2.0	Root; k__Bacteria__Firmicutes; c__Clostridia; f__Lachnospiraceae; g__Lachnospira
denovo1335	0.0	0.0	2.0	0.0	0.0	Root; k__Bacteria__Firmicutes; c__Clostridia; f__Veillonellaceae; g__Dialister; s__
denovo1338	0.0	3.0	14.0	12.0	0.0	Root; k__Bacteria__Actinobacteria; c__Actinobacteria; f__Actinomycetaceae
denovo1339	0.0	1.0	1.0	0.0	1.0	Root; k__Bacteria__Bacteroidetes; c__Bacteroidia; f__Prevotellaceae; g__Prevotella
denovo1342	4.0	0.0	0.0	0.0	1.0	Root; k__Bacteria__Firmicutes; c__Bacilli; f__Enterococcaceae
denovo1345	0.0	1.0	0.0	1.0	0.0	Root; k__Bacteria__Actinobacteria; c__Actinobacteria
denovo1346	0.0	1.0	1.0	0.0	6.0	Root; k__Bacteria__Bacteroidetes; c__Bacteroidia; f__Prevotellaceae; g__Prevotella
denovo1349	4.0	0.0	0.0	0.0	0.0	Root; k__Bacteria__Firmicutes; c__Bacilli; f__Lactobacillaceae; g__Lactobacillus
denovo1350	0.0	0.0	2.0	0.0	0.0	Root; k__Bacteria__Proteobacteria; c__Alphaproteobacteria; f__Caulobacteraceae
denovo1360	0.0	0.0	0.0	0.0	3.0	Root; k__Bacteria__Firmicutes; c__Clostridia; f__Lachnospiraceae
denovo1363	0.0	1.0	7.0	0.0	0.0	Root; k__Bacteria__Firmicutes; c__Clostridia; f__Ruminococcaceae
denovo1364	0.0	0.0	0.0	2.0	0.0	Root; k__Bacteria__Actinobacteria; c__Actinobacteria; f__Propionibacteriaceae; g__Propionibacterium; s__Propionibacteriumacidipropionici
denovo1366	0.0	0.0	4.0	0.0	0.0	Root; k__Bacteria__Firmicutes; c__Clostridia; f__Lachnospiraceae
denovo1367	2.0	0.0	0.0	0.0	1.0	Root; k__Bacteria__Actinobacteria; c__Actinobacteria; f__Corynebacteriaceae; g__Corynebacterium; s__Corynebacteriumvariabile
denovo1368	0.0	0.0	3.0	0.0	0.0	Root; k__Bacteria__Firmicutes; c__Clostridia; f__Ruminococcaceae; g__Clostridium; s__
denovo1369	0.0	2.0	0.0	0.0	0.0	Root; k__Bacteria__Firmicutes; c__Bacilli; f__Enterococcaceae
denovo1370	2.0	0.0	0.0	1.0	0.0	Root; k__Bacteria__Firmicutes; c__Bacilli; f__Lactobacillaceae; g__Lactobacillus; s__Lactobacilluszeae
denovo1372	3.0	1.0	0.0	0.0	2.0	Root; k__Bacteria__Firmicutes
denovo1374	0.0	0.0	0.0	1.0	1.0	Root; k__Bacteria__Bacteroidetes; c__Bacteroidia; f__Prevotellaceae; g__Prevotella
denovo1377	0.0	0.0	0.0	0.0	2.0	Root; k__Bacteria__Firmicutes; c__Bacilli; f__Lactobacillaceae; g__Lactobacillus; s__Lactobacillusmanihotivorans
denovo1378	0.0	3.0	0.0	3.0	1.0	Root; k__Bacteria__Firmicutes; c__Clostridia; f__Ruminococcaceae
denovo1380	0.0	0.0	0.0	0.0	2.0	Root; k__Bacteria__Firmicutes; c__Clostridia; f__Eubacteriaceae; g__; s__
denovo1381	0.0	1.0	1.0	2.0	0.0	Root; k__Bacteria__Firmicutes; c__Clostridia; f__Ruminococcaceae; g__Clostridium; s__
denovo1382	0.0	1.0	5.0	0.0	0.0	Root; k__Bacteria__Firmicutes; c__Bacilli; f__Lactobacillaceae; g__Lactobacillus; s__Lactobacilluszeae
denovo1383	0.0	2.0	0.0	0.0	0.0	Root
denovo1388	0.0	0.0	4.0	0.0	1.0	Root; k__Bacteria__Firmicutes; c__Bacilli; f__Lactobacillaceae; g__Lactobacillus; s__Lactobacilluszeae
denovo1389	0.0	1.0	0.0	0.0	7.0	Root; k__Bacteria__Bacteroidetes; c__Bacteroidia; f__Prevotellaceae; g__Prevotella
denovo1390	0.0	0.0	1.0	0.0	1.0	Root; k__Bacteria__Firmicutes; c__Bacilli; f__Lactobacillaceae; g__Lactobacillus; s__Lactobacilluszeae
denovo1393	0.0	0.0	2.0	0.0	0.0	Root; k__Bacteria__Tenericutes; c__Erysipelotrichi; f__Erysipelotrichaceae; g__Bulleidia
denovo1396	2.0	0.0	0.0	3.0	3.0	Root; k__Bacteria__Firmicutes; c__Clostridia; f__Lachnospiraceae
denovo1407	1.0	0.0	0.0	0.0	1.0	Root; k__Bacteria__Firmicutes; c__Bacilli; f__Lactobacillaceae; g__Lactobacillus
denovo1408	1.0	0.0	0.0	0.0	2.0	Root; k__Bacteria__Firmicutes; c__Bacilli; f__Enterococcaceae
denovo1410	9.0	0.0	1.0	0.0	4.0	Root; k__Bacteria__Firmicutes; c__Bacilli; f__Enterococcaceae; g__Tetragenococcus; s__
denovo1413	0.0	9.0	5.0	4.0	0.0	Root; k__Bacteria__Actinobacteria; c__Actinobacteria
denovo1415	1.0	0.0	0.0	0.0	1.0	Root; k__Bacteria__Firmicutes; c__Bacilli; f__Enterococcaceae; g__Enterococcus; s__Enterococcuscasseliflavus
denovo1416	2.0	0.0	0.0	0.0	0.0	Root; k__Bacteria__Firmicutes; c__Bacilli; f__Lactobacillaceae; g__Lactobacillus
denovo1422	1.0	8.0	6.0	10.0	1.0	Root; k__Bacteria__Firmicutes; c__Bacilli; f__Lactobacillaceae; g__Lactobacillus
denovo1429	0.0	0.0	0.0	1.0	1.0	Root; k__Bacteria__Firmicutes; c__Clostridia
denovo1430	2.0	0.0	0.0	0.0	0.0	Root; k__Bacteria__Firmicutes; c__Clostridia; f__ClostridialesFamilyXI.IncertaeSedis; g__Anaerococcus; s__
denovo1432	2.0	0.0	0.0	0.0	0.0	Root; k__Bacteria__Firmicutes; c__Clostridia; f__Lachnospiraceae
denovo1436	0.0	0.0	2.0	6.0	0.0	Root; k__Bacteria__Firmicutes; c__Clostridia; f__Clostridiaceae; g__Clostridium
denovo1437	0.0	0.0	0.0	2.0	0.0	Root
denovo1439	1.0	0.0	1.0	1.0	4.0	Root; k__Bacteria__Firmicutes; c__Clostridia; f__Lachnospiraceae; g__Lachnospira
denovo1440	3.0	0.0	0.0	0.0	0.0	Root; k__Bacteria__Firmicutes; c__Bacilli; f__Lactobacillaceae; g__Lactobacillus
denovo1441	1.0	0.0	0.0	2.0	2.0	Root; k__Bacteria__Firmicutes; c__Clostridia; f__Lachnospiraceae; g__Lachnospira
denovo1442	2.0	0.0	0.0	0.0	0.0	Root; k__Bacteria__Firmicutes
denovo1444	0.0	2.0	1.0	1.0	0.0	Root
denovo1446	2.0	0.0	0.0	0.0	0.0	Root; k__Bacteria__Firmicutes; c__Bacilli; f__Enterococcaceae
denovo1447	2.0	0.0	0.0	0.0	0.0	Root; k__Bacteria__Firmicutes; c__Clostridia; f__Lachnospiraceae
denovo1448	0.0	0.0	2.0	0.0	0.0	Root; k__Bacteria__Firmicutes; c__Bacilli; f__Lactobacillaceae; g__; s__
denovo1453	0.0	5.0	11.0	3.0	13.0	Root; k__Bacteria__Bacteroidetes; c__Bacteroidia; f__Prevotellaceae; g__Prevotella
denovo1454	0.0	0.0	1.0	1.0	0.0	Root
denovo1456	5.0	0.0	0.0	0.0	0.0	Root; k__Bacteria__Firmicutes; c__Bacilli; f__Lactobacillaceae; g__Lactobacillus; s__Lactobacillusmanihotivorans
denovo1461	0.0	2.0	0.0	2.0	0.0	Root; k__Bacteria__Firmicutes; c__Bacilli; f__Lactobacillaceae; g__Lactobacillus
denovo1463	1.0	0.0	0.0	0.0	3.0	Root; k__Bacteria__Firmicutes; c__Clostridia
denovo1466	0.0	2.0	0.0	0.0	0.0	Root; k__Bacteria__Firmicutes; c__Bacilli; f__Lactobacillaceae; g__Lactobacillus; s__
denovo1467	0.0	0.0	2.0	0.0	0.0	Root; k__Bacteria__Bacteroidetes; c__Bacteroidia; f__Prevotellaceae; g__Prevotella; s__
denovo1468	0.0	0.0	2.0	0.0	0.0	Root; k__Bacteria__Firmicutes; c__Bacilli; f__Lactobacillaceae; g__Lactobacillus
denovo1471	4.0	0.0	1.0	0.0	1.0	Root; k__Bacteria__Firmicutes; c__Bacilli; f__Lactobacillaceae; g__Lactobacillus
denovo1473	2.0	0.0	0.0	0.0	0.0	Root; k__Bacteria__Firmicutes
denovo1476	2.0	0.0	0.0	0.0	0.0	Root
denovo1478	2.0	0.0	0.0	0.0	0.0	Root; k__Bacteria__Firmicutes; c__Clostridia; f__Clostridiaceae; g__Clostridium; s__Clostridiumbutyricum
denovo1480	0.0	0.0	2.0	0.0	0.0	Root; k__Bacteria__Bacteroidetes; c__Bacteroidia; f__Prevotellaceae; g__Prevotella; s__
denovo1486	2.0	0.0	0.0	0.0	0.0	Root; k__Bacteria__Firmicutes; c__Bacilli; f__Lactobacillaceae; g__Lactobacillus
denovo1487	2.0	0.0	0.0	1.0	0.0	Root; k__Bacteria__Firmicutes; c__Bacilli; f__Lactobacillaceae; g__Lactobacillus; s__Lactobacilluszeae
denovo1488	31.0	38.0	53.0	34.0	10.0	Root; k__Bacteria__Firmicutes; c__Bacilli; f__Lactobacillaceae; g__Lactobacillus; s__Lactobacilluszeae
denovo1489	0.0	2.0	3.0	1.0	0.0	Root
denovo1493	3.0	0.0	0.0	0.0	0.0	Root; k__Bacteria__Firmicutes; c__Clostridia; f__ClostridialesFamilyXI.IncertaeSedis; g__Anaerococcus; s__
denovo1494	2.0	0.0	0.0	0.0	0.0	Root; k__Bacteria__Firmicutes; c__Bacilli; f__Enterococcaceae; g__Enterococcus; s__
denovo1495	0.0	0.0	9.0	3.0	0.0	Root; k__Bacteria__Firmicutes; c__Clostridia; f__Clostridiaceae; g__Clostridium
denovo1498	28.0	0.0	0.0	0.0	0.0	Root; k__Bacteria__Firmicutes; c__Clostridia; f__Clostridiaceae; g__Clostridium; s__Clostridiumbutyricum
denovo1502	0.0	0.0	2.0	0.0	0.0	Root
denovo1504	0.0	0.0	0.0	4.0	0.0	Root; k__Bacteria__Actinobacteria; c__Actinobacteria; f__Propionibacteriaceae; g__Propionibacterium; s__Propionibacteriumacidipropionici
denovo1509	0.0	0.0	4.0	0.0	0.0	Root; k__Bacteria__Firmicutes
denovo1514	0.0	0.0	2.0	0.0	0.0	Root; k__Bacteria__Bacteroidetes; c__Bacteroidia; f__Prevotellaceae; g__Prevotella
denovo1516	0.0	1.0	1.0	3.0	0.0	Root; k__Bacteria__Actinobacteria; c__Actinobacteria; f__Actinomycetaceae; g__Actinomyces; s__
denovo1517	0.0	0.0	0.0	2.0	0.0	Root; k__Bacteria__Actinobacteria; c__Actinobacteria; f__Actinomycetaceae; g__Actinomyces; s__
denovo1524	0.0	1.0	0.0	0.0	1.0	Root; k__Bacteria__Bacteroidetes; c__Bacteroidia; f__Prevotellaceae; g__Prevotella
denovo1525	3.0	0.0	0.0	0.0	0.0	Root; k__Bacteria__Firmicutes
denovo1526	2.0	0.0	0.0	0.0	0.0	Root; k__Bacteria__Actinobacteria; c__Actinobacteria; f__Bifidobacteriaceae; g__Bifidobacterium; s__
denovo1527	0.0	2.0	1.0	0.0	0.0	Root
denovo1528	2.0	0.0	0.0	0.0	0.0	Root; k__Bacteria__Firmicutes; c__Bacilli; f__Lactobacillaceae; g__Lactobacillus
denovo1530	7.0	0.0	0.0	0.0	0.0	Root; k__Bacteria__Firmicutes
denovo1531	0.0	4.0	2.0	2.0	0.0	Root; k__Bacteria__Bacteroidetes; c__Bacteroidia; f__Prevotellaceae; g__Prevotella; s__
denovo1533	0.0	1.0	0.0	0.0	1.0	Root; k__Bacteria__Firmicutes; c__Clostridia; f__Lachnospiraceae
denovo1535	0.0	1.0	3.0	0.0	0.0	Root; k__Bacteria__Firmicutes; c__Clostridia; f__Ruminococcaceae; g__Clostridium; s__
denovo1538	0.0	1.0	8.0	0.0	1.0	Root; k__Bacteria__Firmicutes; c__Clostridia; f__Ruminococcaceae
denovo1539	0.0	0.0	2.0	0.0	0.0	Root; k__Bacteria__Firmicutes; c__Bacilli; f__Lactobacillaceae
denovo1543	0.0	2.0	4.0	7.0	0.0	Root; k__Bacteria__Actinobacteria; c__Actinobacteria; f__Actinomycetaceae; g__Actinomyces; s__
denovo1544	0.0	0.0	2.0	0.0	0.0	Root; k__Bacteria__Actinobacteria; c__Actinobacteria; f__Actinomycetaceae; g__Actinomyces; s__
denovo1545	0.0	1.0	1.0	6.0	0.0	Root; k__Bacteria__Firmicutes; c__Bacilli; f__Lactobacillaceae; g__Lactobacillus
denovo1546	0.0	0.0	4.0	1.0	0.0	Root; k__Bacteria__Actinobacteria; c__Actinobacteria; f__Actinomycetaceae; g__Actinomyces
denovo1547	0.0	0.0	2.0	0.0	0.0	Root; k__Bacteria__Firmicutes; c__Clostridia; f__Ruminococcaceae
denovo1550	0.0	1.0	3.0	2.0	0.0	Root; k__Bacteria__Firmicutes; c__Clostridia; f__Veillonellaceae; g__Dialister; s__
denovo1551	0.0	0.0	2.0	0.0	0.0	Root; k__Bacteria__Firmicutes; c__Clostridia; f__Ruminococcaceae
denovo1552	3.0	0.0	0.0	0.0	1.0	Root; k__Bacteria__Firmicutes; c__Bacilli
denovo1553	8.0	0.0	0.0	0.0	0.0	Root; k__Bacteria__Firmicutes; c__Bacilli; f__Lactobacillaceae; g__Lactobacillus; s__Lactobacillusmanihotivorans
denovo1555	0.0	4.0	5.0	2.0	0.0	Root; k__Bacteria__Firmicutes; c__Bacilli; f__Lactobacillaceae; g__Lactobacillus
denovo1557	0.0	0.0	1.0	0.0	1.0	Root; k__Bacteria__Firmicutes; c__Clostridia; f__Clostridiaceae; g__Clostridium
denovo1559	0.0	0.0	0.0	0.0	7.0	Root; k__Bacteria__Firmicutes; c__Clostridia; f__Lachnospiraceae; g__Lachnospira
denovo1560	0.0	1.0	8.0	2.0	4.0	Root; k__Bacteria__Firmicutes; c__Clostridia; f__Ruminococcaceae
denovo1562	2.0	0.0	0.0	0.0	0.0	Root; k__Bacteria__Firmicutes; c__Bacilli; f__Lactobacillaceae; g__Lactobacillus
denovo1563	0.0	0.0	4.0	0.0	0.0	Root; k__Bacteria__Firmicutes; c__Clostridia; f__Ruminococcaceae; g__Clostridium; s__
denovo1567	3.0	0.0	0.0	0.0	0.0	Root; k__Bacteria__Firmicutes; c__Bacilli; f__Lactobacillaceae; g__Lactobacillus
denovo1568	0.0	0.0	3.0	0.0	0.0	Root; k__Bacteria__Firmicutes; c__Clostridia; f__Ruminococcaceae
denovo1571	0.0	2.0	0.0	0.0	0.0	Root; k__Bacteria__Firmicutes; c__Clostridia
denovo1573	0.0	0.0	3.0	1.0	1.0	Root; k__Bacteria__Firmicutes; c__Clostridia; f__Ruminococcaceae
denovo1574	0.0	1.0	2.0	0.0	8.0	Root; k__Bacteria__Firmicutes; c__Clostridia; f__Lachnospiraceae; g__Roseburia
denovo1575	0.0	1.0	4.0	0.0	0.0	Root; k__Bacteria__Firmicutes; c__Bacilli; f__Lactobacillaceae; g__Lactobacillus; s__Lactobacilluscapillatus
denovo1579	0.0	1.0	1.0	0.0	0.0	Root; k__Bacteria__Firmicutes
denovo1580	3.0	0.0	0.0	0.0	0.0	Root; k__Bacteria__Firmicutes; c__Bacilli; f__Lactobacillaceae; g__Lactobacillus; s__Lactobacilluszeae
denovo1587	2.0	0.0	0.0	0.0	0.0	Root; k__Bacteria__Firmicutes; c__Bacilli; f__Lactobacillaceae; g__Lactobacillus; s__Lactobacillusmanihotivorans
denovo1588	1.0	1.0	1.0	0.0	1.0	Root; k__Bacteria__Firmicutes; c__Clostridia; f__Lachnospiraceae
denovo1589	1.0	0.0	0.0	0.0	3.0	Root; k__Bacteria__Firmicutes; c__Clostridia
denovo1590	4.0	1.0	1.0	2.0	13.0	Root; k__Bacteria__Firmicutes; c__Clostridia; f__Lachnospiraceae
denovo1594	0.0	0.0	0.0	0.0	2.0	Root; k__Bacteria__Firmicutes; c__Bacilli; f__Lactobacillaceae; g__Lactobacillus; s__Lactobacillusmanihotivorans
denovo1598	0.0	0.0	1.0	1.0	0.0	Root; k__Bacteria__Firmicutes; c__Clostridia; f__Ruminococcaceae; g__Clostridium; s__
denovo1599	5.0	0.0	0.0	0.0	0.0	Root; k__Bacteria__Firmicutes; c__Bacilli; f__Lactobacillaceae
denovo1603	0.0	1.0	3.0	0.0	0.0	Root
denovo1605	0.0	0.0	1.0	3.0	0.0	Root; k__Bacteria__Actinobacteria; c__Actinobacteria; f__Bifidobacteriaceae; g__Bifidobacterium
denovo1607	0.0	0.0	0.0	1.0	1.0	Root; k__Bacteria__Firmicutes; c__Clostridia; f__Ruminococcaceae; g__Anaerofilum; s__
denovo1608	1.0	1.0	0.0	0.0	0.0	Root; k__Bacteria__Firmicutes; c__Clostridia; f__Ruminococcaceae; g__Anaerofilum; s__
denovo1611	5.0	0.0	0.0	0.0	0.0	Root; k__Bacteria__Firmicutes; c__Bacilli; f__Lactobacillaceae
denovo1614	7.0	0.0	0.0	0.0	0.0	Root; k__Bacteria__Actinobacteria; c__Actinobacteria; f__Bifidobacteriaceae; g__Bifidobacterium
denovo1615	0.0	1.0	5.0	1.0	0.0	Root; k__Bacteria__Actinobacteria; c__Actinobacteria; f__Propionibacteriaceae; g__Propionibacterium; s__Propionibacteriumacidipropionici
denovo1617	8.0	0.0	0.0	0.0	0.0	Root; k__Bacteria__Firmicutes; c__Bacilli; f__Enterococcaceae
denovo1618	2.0	0.0	0.0	0.0	0.0	Root; k__Bacteria__Firmicutes; c__Clostridia; f__Clostridiaceae; g__Clostridium; s__Clostridiumbutyricum
denovo1619	0.0	1.0	2.0	0.0	0.0	Root; k__Bacteria__Firmicutes; c__Bacilli; f__Lactobacillaceae; g__Lactobacillus
denovo1621	0.0	0.0	1.0	3.0	0.0	Root; k__Bacteria__Firmicutes; c__Clostridia; f__Veillonellaceae; g__Dialister; s__
denovo1624	0.0	0.0	0.0	0.0	2.0	Root
denovo1625	0.0	0.0	2.0	0.0	0.0	Root; k__Bacteria__Firmicutes; c__Bacilli; f__Lactobacillaceae; g__Lactobacillus; s__Lactobacilluscapillatus
denovo1627	0.0	0.0	2.0	0.0	0.0	Root; k__Bacteria__Firmicutes; c__Bacilli; f__Lactobacillaceae; g__Lactobacillus; s__Lactobacilluszeae
denovo1628	5.0	0.0	0.0	0.0	0.0	Root; k__Bacteria__Firmicutes; c__Bacilli; f__Lactobacillaceae; g__Lactobacillus; s__Lactobacilluszeae
denovo1629	2.0	0.0	0.0	0.0	0.0	Root; k__Bacteria__Firmicutes; c__Bacilli; f__Lactobacillaceae
denovo1630	0.0	0.0	3.0	0.0	0.0	Root; k__Bacteria__Proteobacteria; c__Gammaproteobacteria; f__Pseudomonadaceae; g__Pseudomonas
denovo1633	0.0	0.0	0.0	4.0	0.0	Root; k__Bacteria__Bacteroidetes; c__Bacteroidia; f__Prevotellaceae; g__Prevotella
denovo1634	0.0	0.0	2.0	1.0	0.0	Root
denovo1636	0.0	0.0	2.0	0.0	0.0	Root; k__Bacteria__Firmicutes; c__Bacilli; f__Lactobacillaceae; g__Lactobacillus; s__Lactobacilluszeae
denovo1638	1.0	0.0	0.0	0.0	1.0	Root; k__Bacteria__Firmicutes; c__Bacilli; f__Enterococcaceae; g__Enterococcus
denovo1643	1.0	0.0	1.0	0.0	0.0	Root; k__Bacteria__Firmicutes; c__Bacilli; f__Enterococcaceae
denovo1650	0.0	0.0	0.0	2.0	0.0	Root; k__Bacteria__Firmicutes; c__Bacilli; f__Lactobacillaceae; g__Lactobacillus
denovo1651	0.0	1.0	0.0	1.0	0.0	Root; k__Bacteria__Firmicutes; c__Clostridia; f__Ruminococcaceae
denovo1652	1.0	0.0	0.0	0.0	1.0	Root; k__Bacteria__Firmicutes; c__Bacilli; f__Lactobacillaceae; g__Lactobacillus
denovo1655	0.0	0.0	0.0	0.0	2.0	Root; k__Bacteria__Firmicutes; c__Clostridia; f__Lachnospiraceae
denovo1657	0.0	0.0	5.0	0.0	0.0	Root; k__Bacteria__Proteobacteria; c__Gammaproteobacteria; f__Pseudomonadaceae; g__Pseudomonas
denovo1658	0.0	0.0	2.0	0.0	0.0	Root
denovo1666	0.0	0.0	0.0	1.0	1.0	Root
denovo1669	7.0	0.0	0.0	0.0	0.0	Root; k__Bacteria__Firmicutes; c__Bacilli; f__Enterococcaceae
denovo1670	0.0	0.0	1.0	1.0	0.0	Root; k__Bacteria__Firmicutes; c__Bacilli; f__Lactobacillaceae; g__Lactobacillus; s__Lactobacilluszeae
denovo1674	5.0	0.0	0.0	0.0	0.0	Root; k__Bacteria__Firmicutes; c__Bacilli
denovo1675	3.0	0.0	0.0	0.0	0.0	Root
denovo1678	5.0	0.0	0.0	0.0	0.0	Root; k__Bacteria__Firmicutes; c__Bacilli; f__Lactobacillaceae; g__Lactobacillus
denovo1679	0.0	1.0	0.0	0.0	1.0	Root
denovo1682	0.0	5.0	25.0	11.0	4.0	Root; k__Bacteria__Firmicutes; c__Clostridia; f__Ruminococcaceae
denovo1683	0.0	1.0	0.0	1.0	0.0	Root; k__Bacteria__Actinobacteria; c__Actinobacteria; f__Actinomycetaceae; g__Actinomyces; s__
denovo1684	0.0	0.0	2.0	3.0	0.0	Root; k__Bacteria__Actinobacteria; c__Actinobacteria; f__Actinomycetaceae
denovo1685	0.0	0.0	2.0	0.0	0.0	Root; k__Bacteria__Firmicutes; c__Clostridia; f__Lachnospiraceae
denovo1686	0.0	1.0	0.0	0.0	1.0	Root; k__Bacteria__Bacteroidetes; c__Bacteroidia; f__Prevotellaceae; g__Prevotella
denovo1687	0.0	3.0	0.0	0.0	0.0	Root; k__Bacteria__Bacteroidetes; c__Bacteroidia; f__Prevotellaceae; g__Prevotella; s__
denovo1688	0.0	1.0	5.0	3.0	0.0	Root; k__Bacteria__Firmicutes; c__Clostridia; f__Ruminococcaceae
denovo1690	6.0	0.0	0.0	0.0	0.0	Root; k__Bacteria__Firmicutes; c__Bacilli; f__Lactobacillaceae; g__Lactobacillus; s__Lactobacillusmanihotivorans
denovo1692	0.0	2.0	0.0	0.0	0.0	Root; k__Bacteria__Actinobacteria; c__Actinobacteria
denovo1693	0.0	0.0	4.0	1.0	0.0	Root; k__Bacteria__Tenericutes; c__Erysipelotrichi; f__Erysipelotrichaceae; g__Bulleidia
denovo1696	0.0	0.0	0.0	2.0	0.0	Root; k__Bacteria__Firmicutes; c__Clostridia; f__Clostridiaceae; g__Clostridium
denovo1697	0.0	1.0	0.0	3.0	0.0	Root; k__Bacteria__Bacteroidetes; c__Bacteroidia; f__Prevotellaceae; g__Prevotella; s__
denovo1698	0.0	2.0	0.0	3.0	0.0	Root
denovo1699	0.0	2.0	1.0	6.0	0.0	Root; k__Bacteria__Firmicutes; c__Bacilli; f__Lactobacillaceae; g__Lactobacillus; s__
denovo1701	0.0	0.0	1.0	1.0	0.0	Root; k__Bacteria__Proteobacteria; c__Betaproteobacteria
denovo1703	0.0	1.0	0.0	2.0	0.0	Root; k__Bacteria__Firmicutes; c__Bacilli; f__Lactobacillaceae; g__Lactobacillus
denovo1704	1.0	3.0	0.0	2.0	5.0	Root; k__Bacteria__Firmicutes
denovo1711	0.0	2.0	0.0	0.0	0.0	Root; k__Bacteria__Firmicutes; c__Bacilli; f__Lactobacillaceae; g__Lactobacillus; s__Lactobacilluszeae
denovo1717	5.0	0.0	0.0	0.0	0.0	Root; k__Bacteria__Firmicutes; c__Bacilli; f__Enterococcaceae
denovo1720	0.0	0.0	0.0	0.0	3.0	Root; k__Bacteria__Bacteroidetes; c__Bacteroidia; f__Prevotellaceae; g__Prevotella
denovo1722	0.0	0.0	1.0	2.0	1.0	Root; k__Bacteria__Firmicutes; c__Clostridia; f__ClostridialesFamilyXI.IncertaeSedis; g__Anaerococcus
denovo1723	0.0	1.0	1.0	0.0	0.0	Root; k__Bacteria__Firmicutes; c__Clostridia; f__Ruminococcaceae
denovo1725	6.0	0.0	0.0	0.0	0.0	Root; k__Bacteria__Firmicutes
denovo1730	0.0	0.0	3.0	0.0	0.0	Root
denovo1731	0.0	1.0	1.0	3.0	0.0	Root; k__Bacteria__Firmicutes; c__Clostridia; f__Lachnospiraceae; g__Lachnospira
denovo1733	1.0	0.0	0.0	0.0	1.0	Root; k__Bacteria__Firmicutes; c__Bacilli; f__Enterococcaceae
denovo1735	0.0	0.0	0.0	2.0	0.0	Root; k__Bacteria__Firmicutes; c__Clostridia
denovo1739	5.0	0.0	0.0	0.0	0.0	Root; k__Bacteria__Firmicutes; c__Bacilli; f__Lactobacillaceae; g__Lactobacillus
denovo1740	0.0	0.0	0.0	2.0	0.0	Root; k__Bacteria__Firmicutes
denovo1741	0.0	0.0	1.0	2.0	0.0	Root; k__Bacteria__Firmicutes; c__Bacilli; f__Lactobacillaceae; g__Lactobacillus
denovo1742	0.0	2.0	6.0	0.0	0.0	Root; k__Bacteria__Firmicutes; c__Clostridia; f__Ruminococcaceae
denovo1743	0.0	1.0	2.0	0.0	0.0	Root; k__Bacteria__Firmicutes
denovo1744	2.0	0.0	0.0	0.0	0.0	Root; k__Bacteria__Firmicutes; c__Bacilli
denovo1745	0.0	0.0	3.0	0.0	0.0	Root; k__Bacteria__Firmicutes; c__Bacilli; f__Lactobacillaceae; g__Lactobacillus; s__Lactobacilluszeae
denovo1746	0.0	7.0	2.0	3.0	2.0	Root; k__Bacteria__Actinobacteria; c__Actinobacteria; f__Actinomycetaceae; g__Actinomyces; s__
denovo1750	0.0	0.0	0.0	0.0	2.0	Root; k__Bacteria__Firmicutes; c__Clostridia; f__Ruminococcaceae; g__Anaerofilum; s__
denovo1752	0.0	0.0	3.0	4.0	0.0	Root; k__Bacteria__Firmicutes; c__Clostridia; f__Clostridiaceae; g__Clostridium
denovo1756	0.0	2.0	3.0	0.0	0.0	Root; k__Bacteria__Firmicutes; c__Clostridia; f__Ruminococcaceae
denovo1763	3.0	0.0	0.0	0.0	1.0	Root; k__Bacteria__Firmicutes; c__Bacilli; f__Lactobacillaceae; g__Lactobacillus
denovo1765	27.0	3.0	4.0	8.0	60.0	Root; k__Bacteria__Firmicutes; c__Clostridia; f__Lachnospiraceae; g__Lachnospira
denovo1767	0.0	2.0	0.0	0.0	0.0	Root; k__Bacteria__Actinobacteria; c__Actinobacteria; f__Actinomycetaceae; g__Actinomyces
denovo1768	0.0	11.0	9.0	1.0	7.0	Root; k__Bacteria__Bacteroidetes; c__Bacteroidia; f__Prevotellaceae; g__Prevotella
denovo1769	0.0	2.0	1.0	0.0	1.0	Root
denovo1774	2.0	40.0	325.0	99.0	12.0	Root; k__Bacteria__Firmicutes; c__Clostridia; f__Veillonellaceae; g__Dialister; s__
denovo1778	0.0	3.0	2.0	0.0	0.0	Root
denovo1779	1.0	0.0	4.0	1.0	0.0	Root; k__Bacteria__Firmicutes; c__Bacilli; f__Lactobacillaceae; g__Lactobacillus; s__Lactobacilluszeae
denovo1783	0.0	2.0	0.0	1.0	0.0	Root; k__Bacteria__Firmicutes; c__Clostridia
denovo1784	0.0	0.0	2.0	0.0	0.0	Root; k__Bacteria__Firmicutes; c__Bacilli; f__Lactobacillaceae; g__Lactobacillus; s__Lactobacillusmanihotivorans
denovo1785	2.0	0.0	0.0	0.0	0.0	Root; k__Bacteria__Firmicutes; c__Bacilli; f__Enterococcaceae
denovo1790	0.0	1.0	0.0	1.0	0.0	Root; k__Bacteria__Firmicutes; c__Bacilli; f__Lactobacillaceae
denovo1791	0.0	1.0	0.0	0.0	4.0	Root; k__Bacteria__Bacteroidetes; c__Bacteroidia; f__Prevotellaceae; g__Prevotella
denovo1792	0.0	1.0	1.0	1.0	3.0	Root; k__Bacteria__Firmicutes; c__Clostridia; f__Lachnospiraceae
denovo1796	2.0	0.0	0.0	0.0	0.0	Root; k__Bacteria__Firmicutes
denovo1797	0.0	1.0	1.0	0.0	0.0	Root; k__Bacteria__Firmicutes; c__Bacilli; f__Lactobacillaceae; g__Lactobacillus
denovo1798	5.0	0.0	0.0	0.0	0.0	Root; k__Bacteria__Firmicutes; c__Bacilli; f__Lactobacillaceae; g__Lactobacillus; s__Lactobacillusmanihotivorans
denovo1800	0.0	2.0	0.0	0.0	0.0	Root
denovo1801	0.0	0.0	1.0	1.0	0.0	Root; k__Bacteria__Firmicutes; c__Clostridia; f__Ruminococcaceae; g__Anaerofilum; s__
denovo1802	5.0	0.0	0.0	0.0	1.0	Root; k__Bacteria__Firmicutes; c__Bacilli
denovo1805	0.0	0.0	3.0	2.0	0.0	Root; k__Bacteria__Firmicutes; c__Clostridia; f__Clostridiaceae; g__Clostridium
denovo1808	0.0	0.0	0.0	0.0	3.0	Root; k__Bacteria__Firmicutes; c__Clostridia; f__ClostridialesFamilyXI.IncertaeSedis; g__Anaerococcus; s__
denovo1809	0.0	0.0	2.0	0.0	0.0	Root; k__Bacteria__Proteobacteria; c__Gammaproteobacteria; f__Pseudomonadaceae; g__Pseudomonas
denovo1814	22.0	0.0	0.0	0.0	1.0	Root; k__Bacteria__Firmicutes; c__Bacilli; f__Lactobacillaceae; g__Lactobacillus; s__
denovo1815	0.0	1.0	2.0	0.0	1.0	Root; k__Bacteria__Firmicutes; c__Bacilli; f__Lactobacillaceae; g__Lactobacillus; s__Lactobacillusmanihotivorans
denovo1816	19.0	0.0	0.0	0.0	0.0	Root; k__Bacteria__Firmicutes
denovo1817	2.0	0.0	0.0	0.0	0.0	Root; k__Bacteria__Firmicutes; c__Bacilli; f__Enterococcaceae
denovo1818	2.0	0.0	0.0	0.0	0.0	Root
denovo1819	1.0	1.0	2.0	0.0	6.0	Root; k__Bacteria__Bacteroidetes
denovo1820	0.0	0.0	33.0	5.0	0.0	Root
denovo1821	0.0	1.0	1.0	0.0	0.0	Root; k__Bacteria__Firmicutes; c__Clostridia; f__Ruminococcaceae
denovo1823	0.0	1.0	1.0	0.0	0.0	Root; k__Bacteria__Firmicutes; c__Bacilli; f__Lactobacillaceae; g__Lactobacillus; s__Lactobacilluszeae
denovo1824	0.0	5.0	2.0	1.0	1.0	Root; k__Bacteria__Firmicutes; c__Clostridia; f__Ruminococcaceae
denovo1829	0.0	1.0	5.0	0.0	0.0	Root; k__Bacteria__Firmicutes; c__Clostridia; f__Ruminococcaceae
denovo1833	6.0	0.0	0.0	0.0	0.0	Root; k__Bacteria__Firmicutes; c__Bacilli; f__Lactobacillaceae; g__Lactobacillus; s__Lactobacillusmanihotivorans
denovo1836	2.0	0.0	0.0	0.0	0.0	Root; k__Bacteria__Firmicutes; c__Bacilli; f__Enterococcaceae
denovo1840	5.0	1.0	0.0	0.0	10.0	Root; k__Bacteria__Firmicutes; c__Bacilli; f__Lactobacillaceae
denovo1842	5.0	0.0	0.0	0.0	0.0	Root; k__Bacteria__Firmicutes
denovo1843	7.0	0.0	0.0	0.0	0.0	Root; k__Bacteria__Firmicutes; c__Bacilli; f__Lactobacillaceae; g__Lactobacillus; s__Lactobacillusmanihotivorans
denovo1845	0.0	0.0	0.0	0.0	2.0	Root; k__Bacteria__Firmicutes; c__Clostridia
denovo1846	7.0	0.0	0.0	0.0	0.0	Root; k__Bacteria__Firmicutes; c__Bacilli; f__Lactobacillaceae; g__Lactobacillus
denovo1848	2.0	0.0	0.0	0.0	0.0	Root; k__Bacteria__Firmicutes; c__Bacilli; f__Lactobacillaceae; g__Lactobacillus; s__Lactobacillusmanihotivorans
denovo1849	2.0	0.0	0.0	0.0	0.0	Root; k__Bacteria__Firmicutes; c__Bacilli; f__Lactobacillaceae; g__Lactobacillus; s__Lactobacillusmanihotivorans
denovo1851	0.0	0.0	1.0	2.0	0.0	Root; k__Bacteria__Actinobacteria; c__Actinobacteria; f__Propionibacteriaceae; g__Propionibacterium; s__Propionibacteriumacidipropionici
denovo1854	0.0	0.0	3.0	0.0	0.0	Root; k__Bacteria__Firmicutes; c__Clostridia; f__Ruminococcaceae; g__Clostridium
denovo1855	0.0	0.0	0.0	3.0	1.0	Root
denovo1856	0.0	1.0	2.0	0.0	0.0	Root; k__Bacteria__Firmicutes; c__Clostridia; f__Clostridiaceae; g__Clostridium
denovo1861	6.0	0.0	0.0	0.0	1.0	Root; k__Bacteria__Firmicutes
denovo1862	0.0	0.0	0.0	1.0	2.0	Root
denovo1863	2.0	0.0	0.0	0.0	0.0	Root; k__Bacteria__Firmicutes; c__Bacilli; f__Lactobacillaceae; g__Lactobacillus; s__Lactobacillusmanihotivorans
denovo1869	2.0	0.0	0.0	0.0	0.0	Root; k__Bacteria__Firmicutes; c__Clostridia; f__Clostridiaceae; g__Clostridium; s__Clostridiumbutyricum
denovo1870	0.0	1.0	1.0	0.0	2.0	Root; k__Bacteria__Firmicutes; c__Clostridia; f__Clostridiaceae
denovo1877	0.0	1.0	1.0	0.0	0.0	Root; k__Bacteria__Firmicutes; c__Clostridia; f__Ruminococcaceae
denovo1882	9.0	7.0	5.0	6.0	44.0	Root; k__Bacteria__Firmicutes; c__Bacilli; f__Lactobacillaceae; g__Lactobacillus; s__Lactobacillusmanihotivorans
denovo1884	3.0	0.0	0.0	0.0	0.0	Root; k__Bacteria__Firmicutes; c__Bacilli; f__Lactobacillaceae; g__Lactobacillus; s__Lactobacillusmanihotivorans
denovo1885	4.0	0.0	0.0	0.0	0.0	Root; k__Bacteria__Firmicutes; c__Bacilli; f__Enterococcaceae
denovo1887	2.0	0.0	0.0	0.0	0.0	Root; k__Bacteria__Firmicutes
denovo1889	0.0	0.0	1.0	1.0	0.0	Root; k__Bacteria__Actinobacteria; c__Actinobacteria
denovo1890	2.0	0.0	0.0	0.0	0.0	Root; k__Bacteria__Firmicutes; c__Bacilli; f__Lactobacillaceae; g__Lactobacillus; s__Lactobacillusmanihotivorans
denovo1893	1.0	0.0	1.0	1.0	0.0	Root
denovo1899	1.0	0.0	1.0	0.0	0.0	Root; k__Bacteria__Proteobacteria; c__Betaproteobacteria
denovo1900	0.0	0.0	3.0	1.0	0.0	Root; k__Bacteria__Bacteroidetes; c__Bacteroidia; f__Prevotellaceae; g__Prevotella
denovo1901	0.0	0.0	0.0	2.0	0.0	Root; k__Bacteria__Firmicutes; c__Clostridia; f__Ruminococcaceae
denovo1902	0.0	0.0	3.0	1.0	0.0	Root; k__Bacteria__Firmicutes; c__Clostridia; f__Ruminococcaceae; g__Clostridium; s__
denovo1904	10.0	0.0	0.0	0.0	0.0	Root; k__Bacteria__Firmicutes; c__Bacilli; f__Lactobacillaceae; g__Lactobacillus
denovo1905	3.0	0.0	0.0	0.0	0.0	Root; k__Bacteria__Firmicutes; c__Bacilli; f__Lactobacillaceae; g__Lactobacillus; s__Lactobacilluszeae
denovo1909	0.0	0.0	2.0	3.0	0.0	Root; k__Bacteria__Actinobacteria; c__Actinobacteria; f__Propionibacteriaceae; g__Propionibacterium; s__Propionibacteriumacidipropionici
denovo1910	0.0	0.0	3.0	0.0	0.0	Root; k__Bacteria__Firmicutes; c__Bacilli; f__Lactobacillaceae; g__Lactobacillus; s__Lactobacilluscapillatus
denovo1914	0.0	0.0	4.0	1.0	0.0	Root; k__Bacteria__Firmicutes; c__Clostridia; f__Ruminococcaceae
denovo1916	0.0	0.0	3.0	0.0	0.0	Root; k__Bacteria__Firmicutes; c__Clostridia; f__Clostridiaceae
denovo1917	0.0	2.0	19.0	14.0	0.0	Root; k__Bacteria__Firmicutes; c__Bacilli; f__Lactobacillaceae; g__Lactobacillus; s__Lactobacilluszeae
denovo1921	0.0	0.0	13.0	2.0	0.0	Root; k__Bacteria__Proteobacteria; c__Gammaproteobacteria; f__Pseudomonadaceae; g__Pseudomonas
denovo1923	0.0	5.0	3.0	0.0	0.0	Root; k__Bacteria__Actinobacteria; c__Actinobacteria; f__Actinomycetaceae; g__Actinomyces
denovo1924	0.0	0.0	1.0	0.0	2.0	Root; k__Bacteria__Proteobacteria; c__Betaproteobacteria
denovo1927	0.0	0.0	4.0	0.0	0.0	Root; k__Bacteria__Firmicutes; c__Clostridia; f__Clostridiaceae; g__Clostridium
denovo1929	0.0	0.0	2.0	4.0	0.0	Root; k__Bacteria__Firmicutes; c__Clostridia; f__Clostridiaceae; g__Clostridium
denovo1930	0.0	2.0	11.0	2.0	0.0	Root; k__Bacteria__Proteobacteria; c__Betaproteobacteria
denovo1932	0.0	2.0	0.0	1.0	0.0	Root; k__Bacteria__Firmicutes; c__Bacilli; f__Lactobacillaceae
denovo1937	0.0	0.0	0.0	2.0	0.0	Root; k__Bacteria__Firmicutes; c__Clostridia; f__Ruminococcaceae; g__Clostridium; s__
denovo1939	13.0	0.0	0.0	0.0	0.0	Root; k__Bacteria__Firmicutes; c__Bacilli; f__Lactobacillaceae; g__Lactobacillus
denovo1943	0.0	39.0	56.0	56.0	0.0	Root; k__Bacteria__Actinobacteria; c__Actinobacteria; f__Actinomycetaceae; g__Actinomyces
denovo1946	2.0	0.0	0.0	0.0	0.0	Root; k__Bacteria__Firmicutes; c__Bacilli; f__Lactobacillaceae; g__Lactobacillus; s__Lactobacillusmanihotivorans
denovo1949	3.0	0.0	0.0	0.0	0.0	Root
denovo1952	0.0	2.0	0.0	0.0	0.0	Root; k__Bacteria__Firmicutes
denovo1955	2.0	1.0	0.0	0.0	1.0	Root
denovo1956	0.0	0.0	0.0	0.0	2.0	Root; k__Bacteria__Firmicutes; c__Bacilli; f__Lactobacillaceae; g__Lactobacillus; s__Lactobacillusmanihotivorans
denovo1959	1.0	3.0	1.0	1.0	0.0	Root; k__Bacteria__Firmicutes; c__Bacilli; f__Lactobacillaceae; g__Lactobacillus; s__Lactobacilluszeae
denovo1961	0.0	1.0	1.0	0.0	0.0	Root
denovo1962	0.0	1.0	1.0	1.0	5.0	Root
denovo1964	0.0	2.0	1.0	1.0	2.0	Root; k__Bacteria__Bacteroidetes; c__Bacteroidia; f__Prevotellaceae; g__Prevotella
denovo1967	0.0	0.0	0.0	2.0	0.0	Root; k__Bacteria__Firmicutes; c__Clostridia; f__Ruminococcaceae; g__Oscillospira; s__
denovo1971	2.0	0.0	0.0	0.0	0.0	Root; k__Bacteria__Firmicutes; c__Bacilli; f__Lactobacillaceae; g__Lactobacillus; s__Lactobacillusmanihotivorans
denovo1973	0.0	5.0	2.0	3.0	0.0	Root; k__Bacteria__Firmicutes; c__Bacilli; f__Lactobacillaceae; g__Lactobacillus
denovo1974	0.0	1.0	1.0	0.0	0.0	Root
denovo1977	0.0	6.0	1.0	2.0	0.0	Root; k__Bacteria__Actinobacteria; c__Actinobacteria
denovo1980	0.0	2.0	0.0	0.0	0.0	Root; k__Bacteria__Bacteroidetes; c__Bacteroidia
denovo1984	3.0	0.0	0.0	0.0	0.0	Root; k__Bacteria__Firmicutes
denovo1985	2.0	0.0	0.0	0.0	0.0	Root; k__Bacteria__Firmicutes; c__Clostridia; f__Clostridiaceae; g__Clostridium; s__Clostridiumbutyricum
denovo1986	1.0	0.0	2.0	0.0	0.0	Root; k__Bacteria__Firmicutes; c__Bacilli; f__Lactobacillaceae; g__Lactobacillus; s__Lactobacilluszeae
denovo1987	1.0	0.0	1.0	0.0	0.0	Root; k__Bacteria__Firmicutes; c__Bacilli; f__Lactobacillaceae; g__; s__
denovo1988	0.0	2.0	3.0	0.0	0.0	Root; k__Bacteria__Firmicutes; c__Clostridia; f__Ruminococcaceae
denovo1992	0.0	1.0	1.0	0.0	0.0	Root; k__Bacteria__Firmicutes; c__Clostridia; f__Ruminococcaceae
denovo1996	0.0	1.0	2.0	0.0	0.0	Root; k__Bacteria__Bacteroidetes; c__Bacteroidia; f__Prevotellaceae; g__Prevotella; s__
denovo1998	0.0	2.0	4.0	2.0	0.0	Root; k__Bacteria__Firmicutes; c__Bacilli; f__Lactobacillaceae
denovo2001	0.0	3.0	3.0	0.0	1.0	Root; k__Bacteria__Proteobacteria; c__Betaproteobacteria
denovo2002	0.0	0.0	4.0	2.0	4.0	Root; k__Bacteria__Proteobacteria; c__Betaproteobacteria
denovo2009	0.0	0.0	3.0	1.0	0.0	Root; k__Bacteria__Proteobacteria; c__Gammaproteobacteria; f__Pseudomonadaceae; g__Pseudomonas
denovo2012	2.0	0.0	0.0	0.0	0.0	Root; k__Bacteria__Firmicutes; c__Bacilli; f__Lactobacillaceae
denovo2013	0.0	5.0	13.0	7.0	0.0	Root
denovo2014	17.0	0.0	0.0	0.0	0.0	Root; k__Bacteria__Firmicutes; c__Bacilli; f__Lactobacillaceae; g__Lactobacillus
denovo2016	4.0	0.0	0.0	0.0	0.0	Root; k__Bacteria__Firmicutes; c__Bacilli; f__Enterococcaceae; g__Enterococcus; s__Enterococcuscasseliflavus
denovo2019	0.0	3.0	7.0	3.0	3.0	Root; k__Bacteria__Firmicutes; c__Clostridia
denovo2021	8.0	0.0	0.0	0.0	0.0	Root; k__Bacteria__Firmicutes; c__Bacilli; f__Lactobacillaceae; g__Lactobacillus
denovo2022	13.0	0.0	0.0	0.0	0.0	Root; k__Bacteria__Firmicutes
denovo2023	4.0	0.0	0.0	0.0	0.0	Root
denovo2024	0.0	1.0	0.0	0.0	1.0	Root; k__Bacteria__Actinobacteria; c__Actinobacteria
denovo2029	1.0	1.0	0.0	0.0	3.0	Root; k__Bacteria__Firmicutes; c__Clostridia; f__Lachnospiraceae
denovo2030	0.0	1.0	0.0	1.0	0.0	Root
denovo2033	0.0	2.0	5.0	0.0	0.0	Root; k__Bacteria__Bacteroidetes; c__Bacteroidia; f__Prevotellaceae; g__Prevotella; s__
denovo2034	0.0	0.0	2.0	0.0	0.0	Root; k__Bacteria__Proteobacteria; c__Betaproteobacteria
denovo2036	5.0	0.0	0.0	0.0	8.0	Root; k__Bacteria__Firmicutes; c__Clostridia; f__Lachnospiraceae; g__Lachnospira
denovo2040	0.0	1.0	1.0	0.0	0.0	Root; k__Bacteria__Firmicutes; c__Clostridia; f__Clostridiaceae; g__Clostridium; s__
denovo2043	93.0	0.0	0.0	0.0	1.0	Root; k__Bacteria__Firmicutes; c__Bacilli; f__Lactobacillaceae; g__Lactobacillus
denovo2046	0.0	1.0	0.0	1.0	1.0	Root; k__Bacteria__Firmicutes; c__Clostridia; f__Ruminococcaceae
denovo2052	4.0	1.0	1.0	1.0	2.0	Root; k__Bacteria__Firmicutes; c__Bacilli; f__Lactobacillaceae; g__; s__
denovo2053	0.0	0.0	0.0	2.0	0.0	Root; k__Bacteria__Firmicutes
denovo2054	0.0	0.0	2.0	0.0	0.0	Root; k__Bacteria__Firmicutes; c__Clostridia
denovo2059	0.0	0.0	1.0	0.0	1.0	Root
denovo2060	0.0	0.0	18.0	4.0	0.0	Root; k__Bacteria__Firmicutes; c__Clostridia; f__Ruminococcaceae; g__Clostridium; s__
denovo2064	0.0	1.0	12.0	2.0	0.0	Root; k__Bacteria__Firmicutes; c__Clostridia; f__Clostridiaceae; g__Clostridium
denovo2067	3.0	0.0	0.0	0.0	0.0	Root; k__Bacteria__Firmicutes; c__Bacilli; f__Enterococcaceae
denovo2068	0.0	0.0	14.0	4.0	0.0	Root; k__Bacteria__Proteobacteria; c__Betaproteobacteria; f__Alcaligenaceae
denovo2069	8.0	0.0	0.0	0.0	0.0	Root; k__Bacteria__Firmicutes; c__Bacilli; f__Lactobacillaceae
denovo2072	2.0	0.0	0.0	0.0	0.0	Root; k__Bacteria__Firmicutes; c__Bacilli; f__Lactobacillaceae; g__Lactobacillus
denovo2073	2.0	0.0	0.0	0.0	0.0	Root; k__Bacteria__Firmicutes; c__Bacilli; f__Lactobacillaceae; g__Lactobacillus
denovo2075	0.0	0.0	2.0	0.0	0.0	Root; k__Bacteria__Firmicutes; c__Clostridia; f__Ruminococcaceae
denovo2077	2.0	1.0	0.0	2.0	0.0	Root; k__Bacteria__Firmicutes; c__Bacilli; f__Enterococcaceae
denovo2079	1.0	0.0	0.0	0.0	1.0	Root; k__Bacteria__Firmicutes; c__Clostridia; f__Lachnospiraceae; g__Lachnospira
denovo2080	0.0	0.0	3.0	6.0	1.0	Root; k__Bacteria__Firmicutes; c__Clostridia; f__Clostridiaceae; g__Clostridium
denovo2081	0.0	0.0	1.0	0.0	1.0	Root; k__Bacteria__Firmicutes; c__Clostridia; f__Ruminococcaceae
denovo2084	0.0	15.0	29.0	30.0	16.0	Root; k__Bacteria__Firmicutes; c__Clostridia; f__Ruminococcaceae
denovo2088	0.0	1.0	1.0	2.0	0.0	Root; k__Bacteria__Actinobacteria; c__Actinobacteria; f__Actinomycetaceae; g__Actinomyces
denovo2089	0.0	0.0	2.0	0.0	0.0	Root; k__Bacteria__Firmicutes; c__Clostridia; f__Lachnospiraceae
denovo2090	0.0	0.0	2.0	0.0	0.0	Root; k__Bacteria__Firmicutes; c__Clostridia; f__Lachnospiraceae; g__Lachnospira; s__Lachnospirapectinoschiza
denovo2092	2.0	0.0	0.0	0.0	3.0	Root; k__Bacteria__Firmicutes; c__Bacilli
denovo2094	0.0	1.0	2.0	0.0	0.0	Root
denovo2096	2.0	0.0	0.0	0.0	0.0	Root; k__Bacteria__Firmicutes; c__Clostridia; f__Clostridiaceae; g__Clostridium; s__Clostridiumbutyricum
denovo2097	0.0	1.0	1.0	0.0	0.0	Root; k__Bacteria__Firmicutes; c__Clostridia; f__Ruminococcaceae
denovo2098	0.0	1.0	8.0	0.0	0.0	Root; k__Bacteria__Firmicutes; c__Clostridia; f__Ruminococcaceae
denovo2099	0.0	0.0	0.0	0.0	2.0	Root; k__Bacteria__Firmicutes; c__Clostridia; f__Ruminococcaceae; g__Anaerofilum; s__
denovo2101	0.0	3.0	2.0	0.0	0.0	Root; k__Bacteria__Bacteroidetes; c__Bacteroidia; f__Prevotellaceae; g__Prevotella; s__
denovo2102	0.0	0.0	0.0	0.0	2.0	Root; k__Bacteria__Firmicutes; c__Clostridia; f__Lachnospiraceae; g__Lachnospira; s__Lachnospirapectinoschiza
denovo2105	2.0	0.0	0.0	0.0	1.0	Root; k__Bacteria__Firmicutes; c__Bacilli; f__Lactobacillaceae; g__; s__
denovo2106	0.0	2.0	0.0	0.0	0.0	Root; k__Bacteria__Tenericutes; c__Erysipelotrichi; f__Erysipelotrichaceae; g__Bulleidia
denovo2112	0.0	0.0	2.0	0.0	0.0	Root; k__Bacteria__Firmicutes; c__Clostridia; f__Ruminococcaceae; g__Clostridium; s__
denovo2113	0.0	3.0	0.0	0.0	0.0	Root; k__Bacteria__Actinobacteria; c__Actinobacteria
denovo2114	1.0	0.0	0.0	1.0	6.0	Root; k__Bacteria__Firmicutes; c__Clostridia; f__Lachnospiraceae
denovo2115	2.0	0.0	0.0	0.0	0.0	Root; k__Bacteria__Firmicutes
denovo2117	13.0	0.0	0.0	0.0	0.0	Root; k__Bacteria__Firmicutes; c__Bacilli; f__Lactobacillaceae; g__Lactobacillus; s__Lactobacillusmanihotivorans
denovo2123	0.0	1.0	3.0	2.0	0.0	Root; k__Bacteria__Firmicutes; c__Bacilli; f__Lactobacillaceae; g__Lactobacillus; s__Lactobacilluszeae
denovo2129	0.0	0.0	0.0	0.0	2.0	Root; k__Bacteria__Firmicutes; c__Bacilli; f__Lactobacillaceae; g__Lactobacillus; s__Lactobacillusmanihotivorans
denovo2134	0.0	1.0	4.0	2.0	0.0	Root; k__Bacteria__Firmicutes
denovo2136	0.0	0.0	3.0	0.0	0.0	Root; k__Bacteria__Firmicutes; c__Clostridia; f__Clostridiaceae; g__Clostridium
denovo2140	2.0	0.0	2.0	0.0	0.0	Root; k__Bacteria__Firmicutes; c__Bacilli; f__Lactobacillaceae; g__Lactobacillus; s__Lactobacilluszeae
denovo2141	2.0	0.0	0.0	0.0	0.0	Root; k__Bacteria__Firmicutes; c__Bacilli; f__Lactobacillaceae; g__Lactobacillus; s__Lactobacillusmanihotivorans
denovo2142	223.0	21.0	30.0	37.0	420.0	Root; k__Bacteria__Firmicutes; c__Clostridia; f__Lachnospiraceae; g__Lachnospira
denovo2144	0.0	2.0	0.0	0.0	0.0	Root
denovo2146	0.0	2.0	0.0	0.0	0.0	Root; k__Bacteria__Firmicutes; c__Bacilli; f__Lactobacillaceae; g__Lactobacillus; s__
denovo2147	0.0	0.0	2.0	1.0	0.0	Root; k__Bacteria__Firmicutes; c__Clostridia; f__Ruminococcaceae; g__Clostridium
denovo2150	1.0	0.0	0.0	0.0	1.0	Root; k__Bacteria__Firmicutes; c__Clostridia; f__Lachnospiraceae
denovo2151	0.0	0.0	0.0	0.0	3.0	Root; k__Bacteria__Bacteroidetes; c__Bacteroidia; f__Prevotellaceae; g__Prevotella
denovo2155	2.0	0.0	0.0	0.0	0.0	Root; k__Bacteria__Firmicutes; c__Bacilli
denovo2158	0.0	3.0	0.0	0.0	0.0	Root; k__Bacteria__Actinobacteria; c__Actinobacteria; f__Actinomycetaceae; g__Actinomyces; s__
denovo2159	0.0	0.0	0.0	4.0	0.0	Root; k__Bacteria__Firmicutes; c__Bacilli; f__Lactobacillaceae; g__Lactobacillus; s__
denovo2164	0.0	6.0	2.0	2.0	0.0	Root; k__Bacteria__Actinobacteria; c__Actinobacteria; f__Actinomycetaceae; g__Actinomyces; s__
denovo2165	0.0	2.0	0.0	0.0	1.0	Root; k__Bacteria__Firmicutes; c__Clostridia; f__Lachnospiraceae
denovo2166	2.0	0.0	0.0	0.0	0.0	Root; k__Bacteria__Firmicutes; c__Bacilli; f__Lactobacillaceae; g__; s__
denovo2167	0.0	5.0	98.0	14.0	0.0	Root; k__Bacteria__Proteobacteria; c__Gammaproteobacteria; f__Pseudomonadaceae; g__Pseudomonas
denovo2168	0.0	63.0	34.0	33.0	3.0	Root; k__Bacteria__Actinobacteria; c__Actinobacteria; f__Actinomycetaceae; g__Actinomyces; s__
denovo2170	0.0	0.0	2.0	3.0	0.0	Root; k__Bacteria__Firmicutes; c__Clostridia; f__Clostridiaceae; g__Clostridium
denovo2171	4.0	0.0	0.0	0.0	0.0	Root; k__Bacteria__Firmicutes; c__Bacilli; f__Lactobacillaceae; g__Lactobacillus; s__Lactobacillusmanihotivorans
denovo2172	0.0	0.0	1.0	0.0	1.0	Root; k__Bacteria__Firmicutes; c__Clostridia
denovo2173	0.0	0.0	1.0	0.0	1.0	Root; k__Bacteria__Firmicutes; c__Bacilli; f__Planococcaceae; g__Rummeliibacillus; s__
denovo2175	1.0	5.0	3.0	5.0	0.0	Root; k__Bacteria__Actinobacteria; c__Actinobacteria
denovo2178	0.0	0.0	1.0	2.0	0.0	Root; k__Bacteria__Actinobacteria; c__Actinobacteria; f__Actinomycetaceae
denovo2179	2.0	0.0	0.0	0.0	0.0	Root; k__Bacteria__Firmicutes; c__Bacilli; f__Lactobacillaceae; g__Lactobacillus
denovo2184	0.0	1.0	1.0	0.0	0.0	Root; k__Bacteria__Firmicutes; c__Clostridia; f__Ruminococcaceae
denovo2187	0.0	0.0	0.0	0.0	2.0	Root; k__Bacteria__Firmicutes; c__Bacilli; f__Planococcaceae; g__Rummeliibacillus; s__
denovo2194	0.0	1.0	1.0	0.0	0.0	Root; k__Bacteria__Firmicutes; c__Bacilli; f__Lactobacillaceae; g__Lactobacillus; s__Lactobacilluszeae
denovo2195	0.0	1.0	1.0	0.0	1.0	Root
denovo2196	0.0	5.0	14.0	2.0	1.0	Root; k__Bacteria__Firmicutes; c__Clostridia; f__Ruminococcaceae
denovo2199	0.0	0.0	1.0	1.0	0.0	Root; k__Bacteria__Tenericutes; c__Erysipelotrichi; f__Erysipelotrichaceae; g__Bulleidia
denovo2200	0.0	0.0	2.0	1.0	0.0	Root; k__Bacteria__Actinobacteria; c__Actinobacteria; f__Propionibacteriaceae; g__Propionibacterium; s__Propionibacteriumacidipropionici
denovo2202	0.0	0.0	0.0	2.0	3.0	Root; k__Bacteria__Firmicutes; c__Clostridia; f__Lachnospiraceae; g__Lachnospira; s__Lachnospirapectinoschiza
denovo2203	0.0	0.0	0.0	0.0	2.0	Root; k__Bacteria__Firmicutes; c__Bacilli
denovo2204	0.0	2.0	3.0	0.0	1.0	Root; k__Bacteria__Firmicutes; c__Bacilli; f__Lactobacillaceae; g__Lactobacillus
denovo2209	0.0	1.0	1.0	1.0	0.0	Root; k__Bacteria__Firmicutes; c__Clostridia; f__Lachnospiraceae; g__Lachnospira
denovo2210	0.0	1.0	9.0	1.0	0.0	Root; k__Bacteria__Firmicutes; c__Clostridia; f__Ruminococcaceae
denovo2212	0.0	1.0	2.0	0.0	1.0	Root; k__Bacteria__Proteobacteria; c__Betaproteobacteria
denovo2213	0.0	1.0	0.0	0.0	4.0	Root
denovo2216	3.0	0.0	0.0	0.0	0.0	Root; k__Bacteria__Firmicutes
denovo2220	0.0	0.0	0.0	2.0	0.0	Root; k__Bacteria__Firmicutes; c__Clostridia; f__Clostridiaceae; g__Clostridium
denovo2221	2.0	0.0	0.0	0.0	0.0	Root; k__Bacteria__Firmicutes; c__Bacilli; f__Lactobacillaceae; g__Lactobacillus
denovo2222	0.0	22.0	29.0	19.0	25.0	Root; k__Bacteria__Firmicutes; c__Clostridia; f__Ruminococcaceae
denovo2225	0.0	1.0	1.0	0.0	0.0	Root
denovo2230	0.0	0.0	0.0	0.0	2.0	Root; k__Bacteria__Firmicutes; c__Clostridia
denovo2232	0.0	2.0	1.0	1.0	1.0	Root; k__Bacteria__Firmicutes; c__Clostridia; f__Eubacteriaceae
denovo2234	0.0	0.0	0.0	0.0	2.0	Root; k__Bacteria__Firmicutes; c__Clostridia
denovo2236	0.0	1.0	1.0	1.0	0.0	Root; k__Bacteria__Proteobacteria; c__Betaproteobacteria
denovo2238	0.0	0.0	2.0	0.0	1.0	Root; k__Bacteria__Proteobacteria; c__Betaproteobacteria
denovo2239	0.0	13.0	3.0	4.0	0.0	Root; k__Bacteria__Actinobacteria; c__Actinobacteria; f__Actinomycetaceae; g__Actinomyces; s__
denovo2241	0.0	0.0	0.0	3.0	0.0	Root
denovo2242	0.0	0.0	3.0	0.0	0.0	Root; k__Bacteria__Firmicutes; c__Clostridia; f__Ruminococcaceae; g__Clostridium; s__
denovo2246	44.0	0.0	0.0	0.0	0.0	Root; k__Bacteria__Firmicutes; c__Bacilli; f__Lactobacillaceae; g__Lactobacillus
denovo2247	0.0	1.0	4.0	0.0	7.0	Root; k__Bacteria__Bacteroidetes; c__Bacteroidia; f__Prevotellaceae; g__Prevotella
denovo2250	0.0	0.0	0.0	0.0	2.0	Root
denovo2252	0.0	0.0	3.0	0.0	0.0	Root; k__Bacteria__Firmicutes; c__Clostridia; f__Ruminococcaceae; g__Clostridium; s__
denovo2258	0.0	1.0	1.0	0.0	1.0	Root; k__Bacteria__Proteobacteria; c__Betaproteobacteria
denovo2259	0.0	2.0	5.0	0.0	1.0	Root; k__Bacteria__Proteobacteria; c__Betaproteobacteria
denovo2261	0.0	0.0	4.0	0.0	0.0	Root; k__Bacteria__Firmicutes; c__Clostridia; f__Veillonellaceae; g__Dialister; s__
denovo2262	0.0	0.0	3.0	0.0	0.0	Root; k__Bacteria__Firmicutes; c__Clostridia; f__Ruminococcaceae; g__Clostridium; s__
denovo2264	0.0	2.0	0.0	0.0	0.0	Root; k__Bacteria__Firmicutes; c__Clostridia
denovo2265	0.0	2.0	0.0	0.0	0.0	Root; k__Bacteria__Firmicutes; c__Clostridia; f__ClostridialesFamilyXI.IncertaeSedis
denovo2266	0.0	0.0	1.0	1.0	0.0	Root; k__Bacteria__Actinobacteria; c__Actinobacteria; f__Actinomycetaceae; g__Actinomyces; s__
denovo2268	6.0	0.0	0.0	0.0	0.0	Root; k__Bacteria__Firmicutes; c__Bacilli; f__Lactobacillaceae
denovo2270	0.0	2.0	1.0	2.0	0.0	Root; k__Bacteria__Actinobacteria; c__Actinobacteria; f__Actinomycetaceae
denovo2272	0.0	1.0	2.0	4.0	0.0	Root; k__Bacteria__Firmicutes
denovo2274	0.0	1.0	2.0	2.0	1.0	Root; k__Bacteria__Firmicutes; c__Clostridia; f__Clostridiaceae; g__Clostridium
denovo2275	6.0	0.0	0.0	0.0	1.0	Root; k__Bacteria__Firmicutes; c__Clostridia; f__ClostridialesFamilyXI.IncertaeSedis; g__Anaerococcus; s__
denovo2280	6.0	0.0	0.0	0.0	0.0	Root; k__Bacteria__Firmicutes; c__Bacilli; f__Lactobacillaceae; g__Lactobacillus
denovo2282	2.0	0.0	0.0	1.0	2.0	Root; k__Bacteria__Firmicutes; c__Clostridia; f__Lachnospiraceae
denovo2284	0.0	0.0	2.0	1.0	0.0	Root; k__Bacteria__Firmicutes; c__Clostridia; f__Ruminococcaceae
denovo2287	656.0	0.0	0.0	1.0	6.0	Root; k__Bacteria__Firmicutes; c__Bacilli; f__Lactobacillaceae; g__Lactobacillus; s__Lactobacillusmanihotivorans
denovo2288	2.0	0.0	0.0	0.0	0.0	Root; k__Bacteria__Actinobacteria; c__Actinobacteria; f__Bifidobacteriaceae; g__Bifidobacterium
denovo2293	0.0	1.0	1.0	0.0	0.0	Root; k__Bacteria__Firmicutes; c__Clostridia; f__Ruminococcaceae
denovo2295	0.0	1.0	0.0	0.0	2.0	Root; k__Bacteria__Firmicutes; c__Bacilli; f__Lactobacillaceae; g__Lactobacillus; s__Lactobacillusmanihotivorans
denovo2296	0.0	0.0	2.0	0.0	0.0	Root; k__Bacteria__Bacteroidetes; c__Bacteroidia; f__Prevotellaceae; g__Prevotella
denovo2297	0.0	0.0	0.0	2.0	0.0	Root; k__Bacteria__Actinobacteria; c__Actinobacteria; f__Actinomycetaceae; g__Actinomyces
denovo2305	0.0	0.0	1.0	1.0	0.0	Root; k__Bacteria__Firmicutes; c__Clostridia; f__Veillonellaceae; g__Dialister
denovo2306	0.0	0.0	3.0	0.0	0.0	Root; k__Bacteria__Firmicutes; c__Bacilli; f__Lactobacillaceae
denovo2308	0.0	0.0	2.0	0.0	0.0	Root; k__Bacteria__Firmicutes; c__Clostridia
denovo2312	0.0	0.0	2.0	3.0	0.0	Root; k__Bacteria__Proteobacteria; c__Betaproteobacteria; f__Alcaligenaceae
denovo2316	0.0	9.0	4.0	7.0	0.0	Root; k__Bacteria__Firmicutes; c__Bacilli; f__Lactobacillaceae
denovo2317	0.0	0.0	1.0	2.0	0.0	Root; k__Bacteria__Firmicutes; c__Bacilli; f__Lactobacillaceae; g__Lactobacillus; s__Lactobacilluszeae
denovo2318	0.0	6.0	5.0	1.0	7.0	Root; k__Bacteria__Proteobacteria; c__Betaproteobacteria
denovo2320	0.0	0.0	0.0	0.0	2.0	Root; k__Bacteria__Firmicutes; c__Clostridia; f__Lachnospiraceae; g__Lachnospira
denovo2323	0.0	0.0	4.0	0.0	0.0	Root; k__Bacteria__Firmicutes; c__Bacilli; f__Lactobacillaceae
denovo2324	0.0	0.0	0.0	2.0	1.0	Root; k__Bacteria__Actinobacteria; c__Actinobacteria; f__Propionibacteriaceae; g__Propionibacterium; s__Propionibacteriumacidipropionici
denovo2326	2.0	0.0	1.0	0.0	0.0	Root; k__Bacteria__Firmicutes; c__Bacilli
denovo2329	4.0	0.0	0.0	0.0	0.0	Root; k__Bacteria__Firmicutes; c__Bacilli; f__Lactobacillaceae; g__Lactobacillus; s__Lactobacilluszeae
denovo2332	1.0	0.0	0.0	0.0	2.0	Root; k__Bacteria__Firmicutes; c__Clostridia; f__Lachnospiraceae
denovo2335	2.0	0.0	0.0	0.0	0.0	Root; k__Bacteria__Firmicutes; c__Clostridia; f__Clostridiaceae; g__Clostridium; s__Clostridiumbutyricum
denovo2337	4.0	0.0	0.0	0.0	0.0	Root; k__Bacteria__Firmicutes; c__Bacilli; f__Lactobacillaceae
denovo2342	0.0	13.0	7.0	10.0	0.0	Root; k__Bacteria__Actinobacteria; c__Actinobacteria; f__Actinomycetaceae; g__Actinomyces; s__
denovo2344	2.0	0.0	0.0	0.0	0.0	Root; k__Bacteria__Firmicutes; c__Bacilli; f__Lactobacillaceae; g__Lactobacillus; s__Lactobacillusmanihotivorans
denovo2349	0.0	0.0	2.0	0.0	0.0	Root; k__Bacteria__Firmicutes; c__Clostridia; f__Clostridiaceae; g__Clostridium
denovo2351	4.0	0.0	0.0	0.0	0.0	Root; k__Bacteria__Firmicutes; c__Bacilli; f__Lactobacillaceae; g__Lactobacillus
denovo2352	0.0	0.0	0.0	0.0	3.0	Root
denovo2354	0.0	3.0	0.0	1.0	4.0	Root; k__Bacteria__Bacteroidetes; c__Bacteroidia; f__Prevotellaceae; g__Prevotella
denovo2355	0.0	0.0	5.0	0.0	0.0	Root; k__Bacteria__Proteobacteria; c__Gammaproteobacteria; f__Pseudomonadaceae; g__Pseudomonas
denovo2357	0.0	1.0	0.0	0.0	1.0	Root; k__Bacteria__Firmicutes; c__Clostridia; f__Eubacteriaceae
denovo2359	0.0	0.0	0.0	0.0	2.0	Root
denovo2362	1.0	0.0	0.0	0.0	2.0	Root; k__Bacteria__Firmicutes; c__Clostridia; f__Lachnospiraceae; g__Lachnospira
denovo2363	0.0	0.0	3.0	0.0	0.0	Root; k__Bacteria__Firmicutes; c__Clostridia; f__Veillonellaceae; g__Dialister; s__
denovo2364	0.0	0.0	2.0	1.0	0.0	Root; k__Bacteria__Firmicutes; c__Clostridia; f__Veillonellaceae; g__Dialister; s__
denovo2365	0.0	1.0	5.0	0.0	1.0	Root; k__Bacteria__Firmicutes; c__Clostridia; f__Veillonellaceae; g__Dialister; s__
denovo2366	0.0	0.0	2.0	0.0	0.0	Root; k__Bacteria__Actinobacteria; c__Actinobacteria
denovo2368	0.0	0.0	37.0	8.0	0.0	Root; k__Bacteria__Firmicutes; c__Clostridia; f__Veillonellaceae; g__Dialister; s__
denovo2375	0.0	0.0	8.0	2.0	1.0	Root; k__Bacteria__Firmicutes; c__Clostridia; f__Veillonellaceae; g__Dialister; s__
denovo2376	0.0	1.0	2.0	1.0	0.0	Root; k__Bacteria__Firmicutes; c__Bacilli; f__Lactobacillaceae
denovo2378	0.0	0.0	0.0	0.0	2.0	Root; k__Bacteria__Firmicutes; c__Bacilli; f__Enterococcaceae; g__Enterococcus; s__Enterococcuscasseliflavus
denovo2380	0.0	35.0	20.0	4.0	111.0	Root; k__Bacteria__Bacteroidetes; c__Bacteroidia; f__Prevotellaceae; g__Prevotella
denovo2382	1.0	0.0	0.0	0.0	1.0	Root; k__Bacteria__Firmicutes; c__Bacilli; f__Lactobacillaceae
denovo2384	0.0	2.0	46.0	20.0	2.0	Root; k__Bacteria__Proteobacteria; c__Betaproteobacteria
denovo2385	0.0	0.0	0.0	0.0	4.0	Root; k__Bacteria__Firmicutes
denovo2389	0.0	0.0	0.0	2.0	0.0	Root; k__Bacteria__Actinobacteria; c__Actinobacteria
denovo2390	0.0	1.0	0.0	2.0	0.0	Root; k__Bacteria__Firmicutes
denovo2391	0.0	2.0	3.0	0.0	1.0	Root; k__Bacteria__Firmicutes; c__Clostridia; f__Ruminococcaceae
denovo2394	0.0	6.0	8.0	1.0	0.0	Root; k__Bacteria__Firmicutes; c__Bacilli; f__Lactobacillaceae; g__Lactobacillus; s__Lactobacilluszeae
denovo2397	0.0	1.0	0.0	1.0	0.0	Root; k__Bacteria__Firmicutes; c__Clostridia; f__Ruminococcaceae
denovo2398	0.0	3.0	2.0	3.0	1.0	Root; k__Bacteria__Firmicutes; c__Clostridia; f__Ruminococcaceae
denovo2401	0.0	1.0	1.0	0.0	0.0	Root; k__Bacteria__Firmicutes
denovo2404	0.0	3.0	13.0	0.0	0.0	Root; k__Bacteria__Firmicutes; c__Clostridia; f__Ruminococcaceae; g__Clostridium; s__
denovo2405	0.0	0.0	8.0	14.0	0.0	Root; k__Bacteria__Firmicutes
denovo2406	3.0	0.0	0.0	0.0	0.0	Root; k__Bacteria__Firmicutes; c__Bacilli; f__Lactobacillaceae; g__Lactobacillus; s__Lactobacillusmanihotivorans
denovo2407	0.0	0.0	0.0	1.0	1.0	Root; k__Bacteria__Bacteroidetes; c__Bacteroidia; f__Prevotellaceae; g__Prevotella
denovo2408	0.0	1.0	1.0	0.0	0.0	Root; k__Bacteria__Firmicutes; c__Clostridia; f__Lachnospiraceae
denovo2410	0.0	2.0	2.0	0.0	0.0	Root; k__Bacteria__Firmicutes
denovo2411	2.0	0.0	0.0	0.0	0.0	Root; k__Bacteria__Firmicutes; c__Bacilli; f__Lactobacillaceae; g__Lactobacillus
denovo2412	0.0	0.0	2.0	0.0	0.0	Root; k__Bacteria__Firmicutes; c__Clostridia
denovo2413	2.0	0.0	0.0	0.0	0.0	Root; k__Bacteria__Firmicutes; c__Bacilli; f__Enterococcaceae
denovo2414	2.0	0.0	0.0	0.0	0.0	Root; k__Bacteria__Firmicutes
denovo2415	2.0	0.0	0.0	0.0	0.0	Root; k__Bacteria__Firmicutes; c__Bacilli; f__Lactobacillaceae; g__; s__
denovo2418	4.0	0.0	0.0	0.0	0.0	Root; k__Bacteria__Actinobacteria; c__Actinobacteria; f__Bifidobacteriaceae
denovo2419	0.0	2.0	0.0	0.0	0.0	Root
denovo2422	0.0	5.0	8.0	5.0	6.0	Root; k__Bacteria__Firmicutes; c__Clostridia; f__Ruminococcaceae
denovo2423	0.0	2.0	0.0	0.0	1.0	Root; k__Bacteria__Firmicutes; c__Clostridia; f__Ruminococcaceae
denovo2424	0.0	0.0	0.0	0.0	2.0	Root
denovo2426	0.0	1.0	1.0	0.0	0.0	Root; k__Bacteria__Firmicutes; c__Bacilli; f__Lactobacillaceae
denovo2430	0.0	0.0	3.0	0.0	0.0	Root; k__Bacteria__Firmicutes; c__Clostridia; f__Ruminococcaceae
denovo2431	2.0	2.0	0.0	1.0	3.0	Root; k__Bacteria__Firmicutes; c__Bacilli; f__Enterococcaceae
denovo2432	2.0	0.0	0.0	0.0	0.0	Root; k__Bacteria__Firmicutes; c__Bacilli; f__Lactobacillaceae; g__Lactobacillus; s__Lactobacillusmanihotivorans
denovo2439	2.0	0.0	0.0	0.0	0.0	Root; k__Bacteria__Firmicutes; c__Bacilli; f__Lactobacillaceae; g__Lactobacillus
denovo2441	0.0	0.0	2.0	1.0	0.0	Root; k__Bacteria__Firmicutes
denovo2442	0.0	0.0	0.0	0.0	3.0	Root; k__Bacteria__Firmicutes; c__Clostridia; f__Lachnospiraceae
denovo2444	0.0	0.0	6.0	3.0	13.0	Root; k__Bacteria__Bacteroidetes; c__Bacteroidia; f__Prevotellaceae; g__Prevotella
denovo2445	0.0	1.0	2.0	1.0	8.0	Root; k__Bacteria__Firmicutes; c__Clostridia; f__Lachnospiraceae; g__Lachnospira
denovo2447	2.0	0.0	0.0	0.0	0.0	Root; k__Bacteria__Firmicutes; c__Bacilli; f__Lactobacillaceae; g__Lactobacillus; s__Lactobacillusmanihotivorans
denovo2451	0.0	1.0	1.0	2.0	0.0	Root; k__Bacteria__Bacteroidetes; c__Bacteroidia; f__Prevotellaceae; g__Prevotella; s__
denovo2455	2.0	0.0	0.0	0.0	0.0	Root; k__Bacteria__Firmicutes; c__Clostridia; f__Lachnospiraceae
denovo2456	0.0	1.0	4.0	4.0	4.0	Root; k__Bacteria__Bacteroidetes; c__Bacteroidia; f__Prevotellaceae; g__Prevotella
denovo2459	3.0	0.0	0.0	0.0	0.0	Root; k__Bacteria__Firmicutes; c__Clostridia; f__ClostridialesFamilyXI.IncertaeSedis; g__Anaerococcus; s__
denovo2463	0.0	0.0	3.0	1.0	0.0	Root; k__Bacteria__Firmicutes; c__Clostridia; f__Ruminococcaceae
denovo2465	75.0	0.0	0.0	0.0	0.0	Root; k__Bacteria__Firmicutes
denovo2466	0.0	2.0	11.0	13.0	8.0	Root; k__Bacteria__Bacteroidetes; c__Bacteroidia; f__Prevotellaceae; g__Prevotella
denovo2468	0.0	0.0	1.0	2.0	0.0	Root; k__Bacteria__Bacteroidetes; c__Bacteroidia; f__Prevotellaceae; g__Prevotella
denovo2471	0.0	1.0	2.0	0.0	0.0	Root; k__Bacteria__Firmicutes; c__Clostridia; f__Ruminococcaceae
denovo2475	0.0	0.0	2.0	0.0	0.0	Root; k__Bacteria__Firmicutes; c__Clostridia; f__Ruminococcaceae
denovo2476	0.0	1.0	1.0	1.0	2.0	Root; k__Bacteria__Firmicutes; c__Clostridia; f__Ruminococcaceae
denovo2478	0.0	0.0	2.0	7.0	0.0	Root; k__Bacteria__Firmicutes; c__Bacilli; f__Lactobacillaceae; g__Lactobacillus; s__
denovo2479	0.0	0.0	1.0	0.0	1.0	Root; k__Bacteria__Firmicutes; c__Clostridia; f__ClostridialesFamilyXI.IncertaeSedis; g__Anaerococcus
denovo2480	0.0	1.0	0.0	2.0	1.0	Root; k__Bacteria__Firmicutes; c__Clostridia
denovo2483	0.0	5.0	3.0	2.0	0.0	Root; k__Bacteria__Firmicutes
denovo2484	0.0	1.0	1.0	0.0	5.0	Root; k__Bacteria__Bacteroidetes; c__Bacteroidia; f__Prevotellaceae; g__Prevotella
denovo2485	1.0	1.0	0.0	0.0	3.0	Root; k__Bacteria__Firmicutes; c__Clostridia; f__Lachnospiraceae; g__Lachnospira
denovo2486	0.0	1.0	0.0	1.0	0.0	Root; k__Bacteria__Actinobacteria; c__Actinobacteria; f__Propionibacteriaceae; g__Propionibacterium; s__Propionibacteriumacidipropionici
denovo2487	7.0	0.0	0.0	1.0	0.0	Root; k__Bacteria__Firmicutes; c__Bacilli; f__Lactobacillaceae; g__Lactobacillus; s__Lactobacillusmanihotivorans
denovo2489	0.0	0.0	0.0	0.0	2.0	Root; k__Bacteria__Firmicutes; c__Clostridia; f__Lachnospiraceae
denovo2490	2.0	0.0	1.0	0.0	3.0	Root; k__Bacteria__Firmicutes; c__Clostridia; f__Lachnospiraceae; g__Lachnospira
denovo2494	3.0	0.0	0.0	1.0	9.0	Root; k__Bacteria__Firmicutes; c__Clostridia; f__Lachnospiraceae; g__Lachnospira; s__Lachnospirapectinoschiza
denovo2499	0.0	0.0	2.0	0.0	0.0	Root; k__Bacteria__Firmicutes; c__Clostridia; f__Ruminococcaceae
denovo2500	0.0	0.0	1.0	1.0	1.0	Root; k__Bacteria__Firmicutes; c__Clostridia; f__Lachnospiraceae
denovo2501	0.0	9.0	15.0	20.0	1.0	Root; k__Bacteria__Firmicutes; c__Bacilli; f__Lactobacillaceae; g__Lactobacillus; s__
denovo2502	0.0	5.0	1.0	1.0	0.0	Root; k__Bacteria__Firmicutes
denovo2516	1.0	0.0	0.0	0.0	3.0	Root; k__Bacteria__Firmicutes; c__Clostridia; f__Lachnospiraceae; g__Lachnospira
denovo2520	2.0	0.0	0.0	0.0	0.0	Root; k__Bacteria__Firmicutes; c__Bacilli; f__Lactobacillaceae; g__Lactobacillus
denovo2522	8.0	0.0	0.0	0.0	0.0	Root; k__Bacteria__Firmicutes; c__Bacilli; f__Lactobacillaceae; g__Lactobacillus
denovo2524	0.0	0.0	1.0	0.0	2.0	Root; k__Bacteria__Firmicutes; c__Clostridia; f__ClostridialesFamilyXI.IncertaeSedis; g__Anaerococcus; s__
denovo2526	1.0	0.0	2.0	3.0	4.0	Root; k__Bacteria__Firmicutes; c__Clostridia; f__Eubacteriaceae
denovo2528	3.0	0.0	0.0	0.0	0.0	Root; k__Bacteria__Firmicutes; c__Bacilli; f__Lactobacillaceae; g__Lactobacillus; s__Lactobacillusmanihotivorans
denovo2530	4.0	0.0	0.0	0.0	0.0	Root; k__Bacteria__Firmicutes; c__Bacilli; f__Lactobacillaceae; g__Lactobacillus; s__Lactobacillusmanihotivorans
denovo2533	0.0	0.0	2.0	0.0	0.0	Root
denovo2538	0.0	1.0	7.0	6.0	5.0	Root; k__Bacteria__Bacteroidetes; c__Bacteroidia; f__Prevotellaceae; g__Prevotella
denovo2540	2.0	1.0	4.0	6.0	5.0	Root; k__Bacteria__Firmicutes; c__Clostridia; f__Lachnospiraceae; g__Lachnospira
denovo2545	0.0	3.0	13.0	5.0	1.0	Root; k__Bacteria__Firmicutes; c__Clostridia; f__Ruminococcaceae
denovo2546	7.0	0.0	0.0	0.0	1.0	Root; k__Bacteria__Firmicutes; c__Clostridia; f__ClostridialesFamilyXI.IncertaeSedis; g__Anaerococcus; s__
denovo2548	2.0	0.0	0.0	0.0	0.0	Root; k__Bacteria__Firmicutes; c__Bacilli; f__Enterococcaceae
denovo2549	0.0	2.0	0.0	0.0	0.0	Root
denovo2550	0.0	0.0	0.0	3.0	0.0	Root; k__Bacteria__Actinobacteria; c__Actinobacteria
denovo2551	0.0	0.0	3.0	4.0	0.0	Root; k__Bacteria__Firmicutes; c__Clostridia; f__Veillonellaceae; g__Dialister
denovo2555	2.0	0.0	0.0	2.0	0.0	Root; k__Bacteria__Firmicutes; c__Clostridia; f__Veillonellaceae; g__Dialister; s__
denovo2558	5.0	0.0	0.0	0.0	0.0	Root; k__Bacteria__Firmicutes
denovo2559	0.0	0.0	0.0	1.0	1.0	Root; k__Bacteria__Firmicutes; c__Clostridia; f__Veillonellaceae
denovo2562	0.0	0.0	0.0	1.0	1.0	Root; k__Bacteria__Firmicutes; c__Clostridia; f__Eubacteriaceae
denovo2563	0.0	0.0	0.0	0.0	4.0	Root; k__Bacteria__Firmicutes; c__Clostridia; f__Lachnospiraceae; g__Lachnospira
denovo2564	4.0	0.0	0.0	0.0	0.0	Root; k__Bacteria__Firmicutes; c__Bacilli; f__Lactobacillaceae; g__Lactobacillus
denovo2566	0.0	0.0	2.0	1.0	0.0	Root; k__Bacteria__Firmicutes; c__Bacilli; f__Lactobacillaceae; g__Lactobacillus; s__
denovo2568	0.0	0.0	2.0	0.0	0.0	Root
denovo2571	8.0	0.0	0.0	0.0	0.0	Root; k__Bacteria__Firmicutes; c__Bacilli; f__Enterococcaceae
denovo2573	0.0	21.0	37.0	9.0	4.0	Root; k__Bacteria__Bacteroidetes; c__Bacteroidia; f__Prevotellaceae; g__Prevotella; s__
denovo2575	0.0	0.0	2.0	0.0	0.0	Root; k__Bacteria__Firmicutes; c__Clostridia; f__Ruminococcaceae; g__Clostridium; s__
denovo2577	9.0	0.0	0.0	0.0	0.0	Root; k__Bacteria__Firmicutes; c__Bacilli; f__Enterococcaceae
denovo2581	0.0	2.0	1.0	0.0	0.0	Root; k__Bacteria__Firmicutes; c__Bacilli; f__Lactobacillaceae; g__Lactobacillus; s__Lactobacilluszeae
denovo2582	0.0	8.0	2.0	5.0	0.0	Root; k__Bacteria__Firmicutes; c__Bacilli; f__Lactobacillaceae; g__Lactobacillus; s__
denovo2584	0.0	0.0	2.0	1.0	0.0	Root; k__Bacteria__Firmicutes
denovo2586	0.0	5.0	3.0	2.0	4.0	Root; k__Bacteria__Firmicutes; c__Clostridia; f__Eubacteriaceae
denovo2587	0.0	17.0	25.0	4.0	3.0	Root; k__Bacteria__Bacteroidetes; c__Bacteroidia; f__Prevotellaceae; g__Prevotella; s__
denovo2588	0.0	0.0	0.0	1.0	1.0	Root; k__Bacteria__Firmicutes; c__Bacilli; f__Lactobacillaceae; g__Lactobacillus; s__
denovo2589	9.0	0.0	3.0	7.0	22.0	Root; k__Bacteria__Firmicutes; c__Clostridia; f__Lachnospiraceae; g__Lachnospira
denovo2590	66.0	0.0	0.0	0.0	11.0	Root; k__Bacteria__Firmicutes; c__Bacilli; f__Lactobacillaceae
denovo2591	3.0	0.0	0.0	0.0	0.0	Root; k__Bacteria__Firmicutes; c__Bacilli; f__Enterococcaceae
denovo2592	0.0	0.0	2.0	0.0	0.0	Root; k__Bacteria__Firmicutes; c__Clostridia; f__Ruminococcaceae
denovo2594	0.0	0.0	1.0	1.0	0.0	Root; k__Bacteria__Tenericutes; c__Erysipelotrichi; f__Erysipelotrichaceae; g__Bulleidia
denovo2595	18.0	0.0	0.0	0.0	0.0	Root; k__Bacteria__Firmicutes; c__Bacilli; f__Lactobacillaceae; g__Lactobacillus; s__Lactobacillusmanihotivorans
denovo2596	2.0	0.0	0.0	0.0	0.0	Root; k__Bacteria__Firmicutes; c__Bacilli; f__Lactobacillaceae; g__Lactobacillus; s__Lactobacillusmanihotivorans
denovo2597	34.0	0.0	0.0	0.0	0.0	Root; k__Bacteria__Firmicutes; c__Bacilli; f__Lactobacillaceae; g__Lactobacillus
denovo2600	0.0	2.0	0.0	0.0	0.0	Root; k__Bacteria__Firmicutes; c__Bacilli; f__Lactobacillaceae; g__Lactobacillus; s__Lactobacillusmanihotivorans
denovo2612	0.0	2.0	6.0	1.0	0.0	Root; k__Bacteria__Firmicutes; c__Clostridia; f__Ruminococcaceae; g__Clostridium; s__
denovo2614	0.0	2.0	3.0	2.0	0.0	Root; k__Bacteria__Firmicutes; c__Clostridia; f__Ruminococcaceae; g__Clostridium; s__
denovo2616	0.0	0.0	2.0	1.0	0.0	Root; k__Bacteria__Actinobacteria; c__Actinobacteria; f__Actinomycetaceae
denovo2617	0.0	9.0	14.0	0.0	0.0	Root; k__Bacteria__Firmicutes; c__Clostridia; f__Ruminococcaceae
denovo2618	2.0	0.0	0.0	0.0	0.0	Root; k__Bacteria__Firmicutes; c__Bacilli; f__Lactobacillaceae; g__Lactobacillus; s__Lactobacillusmanihotivorans
denovo2619	0.0	1.0	6.0	0.0	0.0	Root; k__Bacteria__Firmicutes; c__Clostridia; f__Clostridiaceae; g__Clostridium
denovo2620	0.0	1.0	1.0	0.0	0.0	Root; k__Bacteria__Firmicutes; c__Clostridia
denovo2623	3.0	0.0	0.0	0.0	0.0	Root; k__Bacteria__Firmicutes; c__Bacilli; f__Lactobacillaceae; g__Lactobacillus; s__Lactobacilluszeae
denovo2625	0.0	2.0	0.0	0.0	1.0	Root; k__Bacteria__Bacteroidetes; c__Bacteroidia; f__Prevotellaceae; g__Prevotella
denovo2629	0.0	0.0	2.0	0.0	0.0	Root; k__Bacteria__Firmicutes; c__Clostridia; f__Ruminococcaceae
denovo2635	3.0	0.0	0.0	0.0	0.0	Root; k__Bacteria__Firmicutes; c__Bacilli; f__Lactobacillaceae; g__Lactobacillus; s__Lactobacillusmanihotivorans
denovo2636	0.0	4.0	2.0	4.0	0.0	Root; k__Bacteria__Firmicutes; c__Bacilli; f__Lactobacillaceae; g__Lactobacillus
denovo2638	1.0	0.0	0.0	0.0	2.0	Root; k__Bacteria__Actinobacteria; c__Actinobacteria; f__Propionibacteriaceae; g__Propionibacterium; s__Propionibacteriumfreudenreichii
denovo2639	0.0	0.0	1.0	0.0	2.0	Root; k__Bacteria__Firmicutes; c__Clostridia; f__Lachnospiraceae
denovo2640	2.0	0.0	0.0	0.0	0.0	Root; k__Bacteria__Firmicutes; c__Bacilli; f__Lactobacillaceae; g__Lactobacillus; s__Lactobacillusmanihotivorans
denovo2642	5.0	0.0	0.0	0.0	4.0	Root; k__Bacteria__Firmicutes; c__Clostridia; f__ClostridialesFamilyXI.IncertaeSedis; g__Anaerococcus; s__
denovo2645	2.0	0.0	0.0	0.0	0.0	Root; k__Bacteria__Firmicutes; c__Bacilli; f__Lactobacillaceae; g__Lactobacillus; s__Lactobacillusmanihotivorans
denovo2646	3.0	0.0	0.0	0.0	0.0	Root; k__Bacteria__Firmicutes; c__Bacilli; f__Lactobacillaceae; g__Lactobacillus
denovo2651	1.0	0.0	4.0	1.0	0.0	Root; k__Bacteria__Firmicutes; c__Bacilli; f__Lactobacillaceae; g__Lactobacillus; s__Lactobacilluszeae
denovo2653	0.0	0.0	0.0	0.0	2.0	Root; k__Bacteria__Firmicutes
denovo2654	0.0	0.0	0.0	1.0	1.0	Root; k__Bacteria__Firmicutes; c__Bacilli; f__Lactobacillaceae; g__Lactobacillus; s__Lactobacillusmanihotivorans
denovo2658	2.0	0.0	0.0	0.0	0.0	Root; k__Bacteria__Firmicutes; c__Bacilli; f__Enterococcaceae
denovo2661	0.0	2.0	1.0	1.0	0.0	Root; k__Bacteria__Firmicutes; c__Clostridia; f__Clostridiaceae; g__Clostridium
denovo2664	3.0	0.0	1.0	0.0	4.0	Root; k__Bacteria__Firmicutes; c__Clostridia; f__Lachnospiraceae
denovo2666	0.0	1.0	4.0	3.0	0.0	Root; k__Bacteria__Firmicutes; c__Clostridia; f__Ruminococcaceae
denovo2667	1.0	0.0	2.0	0.0	0.0	Root; k__Bacteria__Firmicutes; c__Bacilli; f__Lactobacillaceae; g__Lactobacillus; s__Lactobacillusmanihotivorans
denovo2668	0.0	1.0	0.0	0.0	1.0	Root; k__Bacteria__Bacteroidetes; c__Bacteroidia; f__Prevotellaceae; g__Prevotella
denovo2670	3.0	0.0	0.0	0.0	0.0	Root; k__Bacteria__Firmicutes; c__Bacilli; f__Lactobacillaceae; g__Lactobacillus
denovo2671	45.0	0.0	0.0	0.0	1.0	Root; k__Bacteria__Firmicutes; c__Bacilli; f__Lactobacillaceae; g__Lactobacillus
denovo2672	0.0	2.0	8.0	0.0	0.0	Root; k__Bacteria__Firmicutes; c__Clostridia; f__Ruminococcaceae; g__Clostridium; s__
denovo2673	0.0	0.0	3.0	0.0	0.0	Root; k__Bacteria__Firmicutes; c__Clostridia; f__Ruminococcaceae; g__Clostridium; s__
denovo2676	0.0	0.0	1.0	0.0	1.0	Root; k__Bacteria__Firmicutes; c__Clostridia
denovo2677	1.0	0.0	0.0	0.0	1.0	Root; k__Bacteria__Firmicutes; c__Clostridia; f__Lachnospiraceae
denovo2680	0.0	0.0	0.0	1.0	1.0	Root; k__Bacteria__Firmicutes; c__Clostridia; f__ClostridialesFamilyXI.IncertaeSedis; g__Anaerococcus
denovo2681	0.0	1.0	0.0	1.0	2.0	Root; k__Bacteria__Actinobacteria; c__Actinobacteria; f__Propionibacteriaceae; g__Propionibacterium; s__Propionibacteriumacidipropionici
denovo2682	0.0	0.0	17.0	4.0	0.0	Root; k__Bacteria__Firmicutes; c__Bacilli; f__Lactobacillaceae; g__Lactobacillus; s__Lactobacilluscapillatus
denovo2684	0.0	0.0	1.0	1.0	0.0	Root; k__Bacteria__Proteobacteria; c__Gammaproteobacteria; f__Pseudomonadaceae; g__Pseudomonas
denovo2685	2.0	0.0	0.0	0.0	0.0	Root; k__Bacteria__Firmicutes; c__Bacilli; f__Lactobacillaceae; g__Lactobacillus; s__Lactobacillusmanihotivorans
denovo2686	0.0	0.0	2.0	0.0	0.0	Root; k__Bacteria__Actinobacteria; c__Actinobacteria
denovo2688	0.0	0.0	6.0	1.0	0.0	Root; k__Bacteria__Firmicutes; c__Clostridia; f__Clostridiaceae; g__Clostridium
denovo2690	0.0	1.0	1.0	4.0	0.0	Root; k__Bacteria__Actinobacteria; c__Actinobacteria; f__Actinomycetaceae; g__Actinomyces
denovo2691	0.0	0.0	0.0	2.0	0.0	Root; k__Bacteria__Firmicutes; c__Clostridia; f__Ruminococcaceae; g__Anaerofilum; s__
denovo2694	2.0	0.0	0.0	0.0	0.0	Root; k__Bacteria__Firmicutes; c__Clostridia; f__Clostridiaceae; g__Clostridium; s__Clostridiumbutyricum
denovo2698	0.0	0.0	2.0	0.0	0.0	Root; k__Bacteria__Actinobacteria; c__Actinobacteria
denovo2701	0.0	2.0	0.0	0.0	0.0	Root; k__Bacteria__Firmicutes
denovo2702	1.0	1.0	10.0	3.0	1.0	Root; k__Bacteria__Proteobacteria; c__Betaproteobacteria
denovo2703	0.0	1.0	2.0	0.0	0.0	Root; k__Bacteria__Firmicutes; c__Clostridia; f__Ruminococcaceae; g__Clostridium; s__
denovo2705	0.0	0.0	0.0	0.0	2.0	Root; k__Bacteria__Firmicutes; c__Clostridia; f__Lachnospiraceae
denovo2712	0.0	0.0	2.0	0.0	0.0	Root; k__Bacteria__Bacteroidetes; c__Bacteroidia; f__Prevotellaceae; g__Prevotella
denovo2716	0.0	1.0	0.0	1.0	0.0	Root; k__Bacteria__Tenericutes; c__Erysipelotrichi; f__Erysipelotrichaceae; g__Bulleidia
denovo2718	1.0	15.0	3.0	8.0	0.0	Root; k__Bacteria__Firmicutes; c__Bacilli; f__Lactobacillaceae; g__Lactobacillus; s__
denovo2719	2.0	0.0	0.0	0.0	0.0	Root; k__Bacteria__Firmicutes; c__Bacilli; f__Enterococcaceae
denovo2720	4.0	0.0	0.0	0.0	0.0	Root; k__Bacteria__Firmicutes; c__Bacilli; f__Enterococcaceae
denovo2721	2.0	0.0	0.0	0.0	0.0	Root; k__Bacteria__Firmicutes; c__Bacilli; f__Lactobacillaceae; g__Lactobacillus; s__Lactobacilluszeae
denovo2722	2.0	0.0	0.0	0.0	0.0	Root; k__Bacteria__Firmicutes; c__Bacilli; f__Lactobacillaceae
denovo2723	0.0	2.0	0.0	0.0	0.0	Root; k__Bacteria__Firmicutes; c__Clostridia; f__Clostridiaceae; g__Clostridium
denovo2729	0.0	0.0	1.0	0.0	1.0	Root; k__Bacteria__Firmicutes; c__Clostridia
denovo2731	0.0	2.0	2.0	0.0	1.0	Root; k__Bacteria__Bacteroidetes; c__Bacteroidia; f__Prevotellaceae; g__Prevotella
denovo2734	0.0	0.0	0.0	2.0	0.0	Root
denovo2735	0.0	0.0	2.0	0.0	0.0	Root; k__Bacteria__Firmicutes; c__Clostridia; f__Ruminococcaceae
denovo2739	0.0	1.0	1.0	1.0	0.0	Root; k__Bacteria__Firmicutes; c__Clostridia; f__Ruminococcaceae; g__Clostridium
denovo2740	3.0	0.0	0.0	0.0	0.0	Root; k__Bacteria__Firmicutes; c__Bacilli; f__Enterococcaceae
denovo2741	52.0	0.0	0.0	0.0	0.0	Root; k__Bacteria__Firmicutes; c__Bacilli
denovo2744	0.0	1.0	0.0	1.0	3.0	Root; k__Bacteria__Firmicutes; c__Bacilli; f__Lactobacillaceae
denovo2745	0.0	2.0	1.0	0.0	0.0	Root; k__Bacteria__Firmicutes; c__Clostridia; f__Ruminococcaceae; g__Clostridium; s__
denovo2750	2.0	0.0	0.0	0.0	0.0	Root; k__Bacteria__Firmicutes; c__Clostridia; f__ClostridialesFamilyXI.IncertaeSedis; g__Anaerococcus; s__
denovo2751	6.0	0.0	0.0	0.0	0.0	Root; k__Bacteria__Firmicutes; c__Clostridia; f__Clostridiaceae; g__Clostridium; s__Clostridiumbutyricum
denovo2756	0.0	0.0	0.0	0.0	3.0	Root; k__Bacteria__Proteobacteria; c__Betaproteobacteria
denovo2757	2.0	0.0	0.0	0.0	0.0	Root; k__Bacteria__Firmicutes; c__Clostridia; f__Clostridiaceae
denovo2763	1.0	1.0	0.0	1.0	0.0	Root; k__Bacteria__Actinobacteria; c__Actinobacteria; f__Actinomycetaceae
denovo2764	0.0	1.0	1.0	0.0	0.0	Root
denovo2765	0.0	0.0	0.0	0.0	3.0	Root; k__Bacteria__Firmicutes; c__Clostridia; f__Lachnospiraceae; g__Lachnospira
denovo2768	0.0	0.0	2.0	0.0	0.0	Root; k__Bacteria__Firmicutes; c__Clostridia; f__Veillonellaceae; g__Dialister; s__
denovo2769	0.0	2.0	0.0	1.0	0.0	Root; k__Bacteria__Firmicutes; c__Bacilli; f__Lactobacillaceae
denovo2770	9.0	0.0	0.0	0.0	0.0	Root; k__Bacteria__Firmicutes; c__Bacilli; f__Lactobacillaceae; g__Lactobacillus
denovo2773	0.0	2.0	0.0	2.0	0.0	Root; k__Bacteria__Proteobacteria; c__Betaproteobacteria
denovo2776	0.0	1.0	0.0	3.0	0.0	Root; k__Bacteria__Actinobacteria; c__Actinobacteria
denovo2777	1.0	0.0	0.0	0.0	1.0	Root; k__Bacteria__Actinobacteria; c__Actinobacteria; f__Propionibacteriaceae; g__Propionibacterium; s__Propionibacteriumfreudenreichii
denovo2778	0.0	7.0	5.0	1.0	4.0	Root; k__Bacteria__Firmicutes; c__Clostridia; f__Ruminococcaceae
denovo2780	0.0	1.0	7.0	1.0	1.0	Root; k__Bacteria__Firmicutes; c__Clostridia; f__Clostridiaceae; g__Clostridium
denovo2781	0.0	0.0	1.0	1.0	0.0	Root; k__Bacteria__Firmicutes; c__Clostridia; f__Ruminococcaceae; g__Clostridium; s__
denovo2784	0.0	0.0	3.0	0.0	0.0	Root; k__Bacteria__Firmicutes; c__Clostridia; f__Veillonellaceae; g__Dialister
denovo2787	0.0	2.0	0.0	0.0	0.0	Root
denovo2788	0.0	0.0	1.0	0.0	2.0	Root; k__Bacteria__Firmicutes; c__Clostridia
denovo2792	0.0	1.0	0.0	0.0	1.0	Root
denovo2796	2.0	0.0	0.0	0.0	0.0	Root; k__Bacteria__Firmicutes; c__Bacilli
denovo2797	1.0	1.0	0.0	0.0	1.0	Root; k__Bacteria__Firmicutes
denovo2798	0.0	0.0	2.0	1.0	0.0	Root; k__Bacteria__Firmicutes; c__Bacilli
denovo2800	0.0	0.0	0.0	1.0	1.0	Root; k__Bacteria__Firmicutes; c__Clostridia; f__Lachnospiraceae; g__Lachnospira
denovo2804	0.0	0.0	2.0	0.0	0.0	Root; k__Bacteria__Firmicutes; c__Clostridia; f__Clostridiaceae; g__Clostridium
denovo2811	0.0	0.0	0.0	0.0	2.0	Root
denovo2812	0.0	0.0	1.0	0.0	1.0	Root
denovo2816	0.0	0.0	1.0	1.0	0.0	Root; k__Bacteria__Actinobacteria; c__Actinobacteria; f__Actinomycetaceae; g__Actinomyces
denovo2817	11.0	0.0	0.0	0.0	0.0	Root; k__Bacteria__Firmicutes; c__Bacilli; f__Lactobacillaceae; g__Lactobacillus
denovo2823	0.0	0.0	0.0	0.0	3.0	Root; k__Bacteria__Firmicutes; c__Bacilli; f__Lactobacillaceae; g__Lactobacillus; s__Lactobacillusmanihotivorans
denovo2825	1.0	2.0	0.0	1.0	2.0	Root; k__Bacteria__Firmicutes; c__Bacilli; f__Lactobacillaceae; g__Lactobacillus
denovo2826	21.0	2.0	8.0	2.0	0.0	Root; k__Bacteria__Firmicutes; c__Bacilli; f__Lactobacillaceae; g__Lactobacillus
denovo2828	3.0	0.0	0.0	0.0	0.0	Root; k__Bacteria__Firmicutes; c__Bacilli
denovo2829	2.0	0.0	0.0	0.0	0.0	Root; k__Bacteria__Firmicutes; c__Bacilli; f__Lactobacillaceae; g__Lactobacillus; s__Lactobacillusmanihotivorans
denovo2830	3.0	0.0	0.0	0.0	0.0	Root; k__Bacteria__Firmicutes; c__Bacilli; f__Lactobacillaceae; g__Lactobacillus; s__Lactobacillusmanihotivorans
denovo2832	0.0	1.0	0.0	0.0	2.0	Root; k__Bacteria__Firmicutes; c__Bacilli; f__Lactobacillaceae; g__; s__
denovo2833	3.0	0.0	0.0	0.0	0.0	Root; k__Bacteria__Firmicutes; c__Bacilli; f__Lactobacillaceae; g__Lactobacillus
denovo2834	19.0	0.0	0.0	0.0	0.0	Root; k__Bacteria__Firmicutes; c__Bacilli; f__Lactobacillaceae; g__Lactobacillus; s__Lactobacillusmanihotivorans
denovo2835	0.0	0.0	1.0	1.0	0.0	Root; k__Bacteria__Bacteroidetes; c__Bacteroidia; f__Prevotellaceae; g__Prevotella; s__
denovo2836	0.0	1.0	1.0	0.0	0.0	Root; k__Bacteria__Actinobacteria; c__Actinobacteria; f__Actinomycetaceae; g__Actinomyces; s__
denovo2837	0.0	2.0	1.0	0.0	0.0	Root; k__Bacteria__Firmicutes; c__Clostridia; f__Ruminococcaceae
denovo2839	0.0	3.0	0.0	0.0	0.0	Root
denovo2843	2.0	0.0	0.0	0.0	2.0	Root; k__Bacteria__Firmicutes; c__Bacilli; f__Lactobacillaceae; g__Lactobacillus; s__Lactobacillusmanihotivorans
denovo2844	1.0	0.0	0.0	0.0	1.0	Root; k__Bacteria__Firmicutes; c__Clostridia; f__ClostridialesFamilyXI.IncertaeSedis; g__Peptoniphilus; s__
denovo2845	2.0	0.0	0.0	0.0	0.0	Root; k__Bacteria__Firmicutes; c__Bacilli; f__Lactobacillaceae; g__Lactobacillus
denovo2846	3.0	0.0	0.0	0.0	0.0	Root; k__Bacteria__Firmicutes; c__Bacilli; f__Lactobacillaceae
denovo2847	2.0	0.0	0.0	0.0	0.0	Root; k__Bacteria__Firmicutes; c__Bacilli; f__Lactobacillaceae; g__Lactobacillus
denovo2851	0.0	0.0	3.0	0.0	0.0	Root; k__Bacteria__Proteobacteria; c__Gammaproteobacteria; f__Pseudomonadaceae; g__Pseudomonas
denovo2857	1.0	0.0	0.0	0.0	1.0	Root; k__Bacteria__Actinobacteria; c__Actinobacteria; f__Propionibacteriaceae; g__Propionibacterium; s__Propionibacteriumacidipropionici
denovo2860	0.0	0.0	4.0	0.0	0.0	Root; k__Bacteria__Firmicutes; c__Bacilli; f__Lactobacillaceae; g__Lactobacillus; s__Lactobacilluszeae
denovo2861	1.0	0.0	0.0	0.0	1.0	Root; k__Bacteria__Firmicutes; c__Clostridia; f__Lachnospiraceae; g__Lachnospira
denovo2863	3.0	0.0	0.0	0.0	0.0	Root; k__Bacteria__Firmicutes; c__Bacilli; f__Lactobacillaceae
denovo2864	2.0	0.0	0.0	0.0	0.0	Root; k__Bacteria__Firmicutes; c__Bacilli; f__Enterococcaceae
denovo2865	2.0	0.0	0.0	0.0	0.0	Root; k__Bacteria__Firmicutes; c__Bacilli; f__Lactobacillaceae
denovo2871	0.0	1.0	0.0	1.0	0.0	Root; k__Bacteria__Proteobacteria; c__Gammaproteobacteria; f__Pseudomonadaceae; g__Pseudomonas
denovo2872	0.0	0.0	0.0	0.0	2.0	Root; k__Bacteria__Firmicutes; c__Bacilli; f__Lactobacillaceae; g__Lactobacillus; s__Lactobacillusmanihotivorans
denovo2874	0.0	0.0	0.0	0.0	2.0	Root; k__Bacteria__Firmicutes; c__Clostridia; f__ClostridialesFamilyXI.IncertaeSedis; g__Anaerococcus; s__
denovo2877	0.0	9.0	4.0	6.0	0.0	Root; k__Bacteria__Actinobacteria; c__Actinobacteria; f__Actinomycetaceae
denovo2878	0.0	2.0	1.0	0.0	0.0	Root; k__Bacteria__Firmicutes; c__Bacilli
denovo2882	0.0	0.0	2.0	0.0	0.0	Root
denovo2887	0.0	0.0	4.0	1.0	0.0	Root
denovo2889	0.0	0.0	0.0	0.0	2.0	Root; k__Bacteria__Firmicutes; c__Bacilli; f__Enterococcaceae
denovo2890	0.0	0.0	0.0	1.0	5.0	Root; k__Bacteria__Firmicutes; c__Clostridia; f__Lachnospiraceae; g__Lachnospira
denovo2891	9.0	0.0	0.0	0.0	0.0	Root; k__Bacteria__Firmicutes; c__Bacilli; f__Lactobacillaceae
denovo2892	0.0	1.0	1.0	0.0	0.0	Root; k__Bacteria__Firmicutes; c__Bacilli; f__Lactobacillaceae; g__Lactobacillus
denovo2894	0.0	1.0	1.0	0.0	0.0	Root
denovo2899	2.0	0.0	0.0	0.0	1.0	Root; k__Bacteria__Firmicutes; c__Bacilli; f__Lactobacillaceae
denovo2901	3.0	0.0	0.0	0.0	3.0	Root; k__Bacteria__Firmicutes; c__Bacilli; f__Lactobacillaceae; g__Lactobacillus
denovo2905	0.0	1.0	8.0	3.0	0.0	Root; k__Bacteria__Firmicutes; c__Clostridia; f__Ruminococcaceae; g__Clostridium; s__
denovo2906	0.0	1.0	13.0	6.0	1.0	Root; k__Bacteria__Firmicutes; c__Clostridia; f__Clostridiaceae; g__Clostridium
denovo2907	0.0	1.0	1.0	0.0	0.0	Root; k__Bacteria__Firmicutes; c__Bacilli; f__Lactobacillaceae; g__Lactobacillus; s__Lactobacilluszeae
denovo2912	0.0	3.0	1.0	0.0	0.0	Root; k__Bacteria__Firmicutes
denovo2915	2.0	0.0	0.0	0.0	0.0	Root
denovo2916	5.0	0.0	0.0	0.0	0.0	Root; k__Bacteria__Firmicutes
denovo2919	2.0	0.0	0.0	0.0	0.0	Root; k__Bacteria__Firmicutes; c__Bacilli; f__Enterococcaceae
denovo2921	0.0	0.0	3.0	0.0	0.0	Root; k__Bacteria__Firmicutes; c__Clostridia; f__Ruminococcaceae; g__Clostridium; s__
denovo2922	0.0	0.0	2.0	0.0	0.0	Root; k__Bacteria__Firmicutes; c__Clostridia; f__Clostridiaceae; g__Clostridium
denovo2926	0.0	3.0	9.0	0.0	1.0	Root; k__Bacteria__Firmicutes; c__Clostridia; f__Lachnospiraceae
denovo2928	0.0	0.0	1.0	1.0	2.0	Root
denovo2931	0.0	0.0	1.0	2.0	0.0	Root; k__Bacteria__Firmicutes; c__Clostridia; f__Clostridiaceae; g__Clostridium
denovo2932	3.0	0.0	0.0	0.0	0.0	Root; k__Bacteria__Firmicutes; c__Bacilli; f__Enterococcaceae
denovo2933	0.0	13.0	24.0	23.0	3.0	Root; k__Bacteria__Firmicutes; c__Clostridia; f__Ruminococcaceae
denovo2934	0.0	2.0	0.0	1.0	0.0	Root; k__Bacteria__Bacteroidetes; c__Bacteroidia; f__Prevotellaceae; g__Prevotella; s__
denovo2937	0.0	2.0	2.0	0.0	1.0	Root; k__Bacteria__Bacteroidetes; c__Bacteroidia; f__Prevotellaceae; g__Prevotella
denovo2939	5.0	0.0	0.0	0.0	0.0	Root
denovo2940	2.0	0.0	0.0	0.0	0.0	Root; k__Bacteria__Firmicutes
denovo2947	1.0	0.0	0.0	0.0	1.0	Root; k__Bacteria__Firmicutes; c__Clostridia
denovo2952	0.0	4.0	0.0	6.0	0.0	Root; k__Bacteria__Firmicutes; c__Bacilli; f__Lactobacillaceae; g__Lactobacillus
denovo2953	1.0	33.0	107.0	34.0	56.0	Root; k__Bacteria__Proteobacteria; c__Betaproteobacteria; f__Alcaligenaceae
denovo2958	0.0	1.0	3.0	0.0	0.0	Root; k__Bacteria__Firmicutes
denovo2961	0.0	3.0	0.0	0.0	0.0	Root; k__Bacteria__Bacteroidetes; c__Bacteroidia; f__Prevotellaceae; g__Prevotella; s__
denovo2963	0.0	1.0	4.0	2.0	0.0	Root; k__Bacteria__Actinobacteria; c__Actinobacteria; f__Actinomycetaceae; g__Actinomyces
denovo2965	0.0	0.0	2.0	0.0	0.0	Root; k__Bacteria__Firmicutes; c__Clostridia; f__Veillonellaceae; g__Dialister
denovo2970	3.0	0.0	0.0	0.0	0.0	Root; k__Bacteria__Firmicutes
denovo2971	2.0	0.0	0.0	0.0	0.0	Root; k__Bacteria__Firmicutes; c__Bacilli; f__Lactobacillaceae
denovo2973	0.0	1.0	0.0	1.0	0.0	Root; k__Bacteria__Actinobacteria; c__Actinobacteria; f__Actinomycetaceae
denovo2978	0.0	2.0	3.0	0.0	0.0	Root; k__Bacteria__Firmicutes; c__Clostridia
denovo2980	2.0	0.0	0.0	0.0	0.0	Root; k__Bacteria__Firmicutes; c__Bacilli; f__Lactobacillaceae
denovo2982	0.0	3.0	0.0	1.0	0.0	Root; k__Bacteria__Actinobacteria; c__Actinobacteria
denovo2983	0.0	2.0	3.0	2.0	0.0	Root; k__Bacteria__Firmicutes; c__Clostridia; f__Ruminococcaceae; g__Clostridium; s__
denovo2985	0.0	0.0	2.0	0.0	0.0	Root; k__Bacteria__Firmicutes; c__Clostridia; f__Clostridiaceae; g__Clostridium
denovo2987	0.0	0.0	0.0	0.0	3.0	Root; k__Bacteria__Firmicutes; c__Clostridia; f__Ruminococcaceae
denovo2991	0.0	0.0	3.0	0.0	0.0	Root; k__Bacteria__Firmicutes; c__Clostridia; f__Clostridiaceae; g__Clostridium
denovo2993	15.0	0.0	0.0	0.0	11.0	Root; k__Bacteria__Firmicutes; c__Clostridia; f__ClostridialesFamilyXI.IncertaeSedis; g__Anaerococcus; s__
denovo2994	3.0	0.0	0.0	0.0	0.0	Root; k__Bacteria__Firmicutes; c__Clostridia; f__ClostridialesFamilyXI.IncertaeSedis; g__Anaerococcus; s__
denovo2995	11.0	0.0	0.0	0.0	0.0	Root; k__Bacteria__Firmicutes; c__Bacilli; f__Lactobacillaceae; g__Lactobacillus; s__Lactobacillusmanihotivorans
denovo2996	6.0	0.0	0.0	0.0	0.0	Root
denovo2997	22.0	0.0	0.0	0.0	0.0	Root; k__Bacteria__Firmicutes; c__Bacilli; f__Lactobacillaceae; g__Lactobacillus; s__Lactobacillusmanihotivorans
denovo2999	6.0	0.0	0.0	0.0	0.0	Root; k__Bacteria__Firmicutes
denovo3000	2.0	0.0	0.0	0.0	0.0	Root; k__Bacteria__Firmicutes; c__Bacilli; f__Lactobacillaceae; g__Lactobacillus
denovo3001	0.0	1.0	1.0	0.0	0.0	Root; k__Bacteria__Firmicutes; c__Clostridia; f__Clostridiaceae; g__Clostridium
denovo3004	3.0	0.0	0.0	0.0	1.0	Root; k__Bacteria__Firmicutes; c__Clostridia; f__ClostridialesFamilyXI.IncertaeSedis; g__Anaerococcus; s__
denovo3007	0.0	0.0	2.0	1.0	0.0	Root; k__Bacteria__Actinobacteria; c__Actinobacteria; f__Propionibacteriaceae; g__Propionibacterium; s__Propionibacteriumacidipropionici
denovo3008	2.0	0.0	0.0	0.0	0.0	Root; k__Bacteria__Firmicutes; c__Bacilli; f__Enterococcaceae
denovo3014	0.0	4.0	0.0	0.0	0.0	Root
denovo3015	0.0	0.0	2.0	0.0	0.0	Root; k__Bacteria__Firmicutes; c__Clostridia; f__Ruminococcaceae
denovo3018	0.0	1.0	0.0	3.0	0.0	Root; k__Bacteria__Firmicutes; c__Bacilli; f__Lactobacillaceae; g__Lactobacillus; s__
denovo3021	5.0	0.0	0.0	0.0	0.0	Root; k__Bacteria__Firmicutes; c__Clostridia; f__Clostridiaceae; g__Clostridium; s__Clostridiumbutyricum
denovo3022	0.0	0.0	1.0	0.0	1.0	Root; k__Bacteria__Bacteroidetes; c__Bacteroidia
denovo3023	0.0	1.0	1.0	0.0	0.0	Root; k__Bacteria__Firmicutes; c__Clostridia; f__Ruminococcaceae
denovo3024	0.0	1.0	0.0	0.0	2.0	Root; k__Bacteria__Bacteroidetes; c__Bacteroidia; f__Prevotellaceae; g__Prevotella
denovo3028	0.0	0.0	0.0	0.0	2.0	Root; k__Bacteria__Bacteroidetes; c__Bacteroidia; f__Prevotellaceae; g__Prevotella
denovo3029	0.0	0.0	5.0	14.0	0.0	Root; k__Bacteria__Firmicutes; c__Bacilli; f__Lactobacillaceae; g__Lactobacillus; s__
denovo3032	0.0	0.0	6.0	1.0	0.0	Root; k__Bacteria__Firmicutes; c__Clostridia; f__Clostridiaceae; g__Clostridium
denovo3034	7.0	1.0	3.0	5.0	0.0	Root; k__Bacteria__Firmicutes; c__Bacilli; f__Lactobacillaceae; g__Lactobacillus
denovo3036	2.0	0.0	0.0	0.0	0.0	Root; k__Bacteria__Firmicutes; c__Bacilli; f__Lactobacillaceae
denovo3037	4.0	0.0	0.0	0.0	0.0	Root; k__Bacteria__Firmicutes; c__Bacilli; f__Lactobacillaceae; g__Lactobacillus; s__Lactobacillusmanihotivorans
denovo3041	0.0	0.0	1.0	5.0	1.0	Root; k__Bacteria__Firmicutes; c__Clostridia; f__Ruminococcaceae
denovo3042	0.0	2.0	2.0	0.0	0.0	Root; k__Bacteria__Bacteroidetes; c__Bacteroidia; f__Prevotellaceae; g__Prevotella
denovo3045	0.0	2.0	1.0	1.0	0.0	Root; k__Bacteria__Bacteroidetes; c__Bacteroidia; f__Prevotellaceae; g__Prevotella; s__
denovo3046	0.0	0.0	0.0	3.0	0.0	Root; k__Bacteria__Firmicutes; c__Bacilli; f__Lactobacillaceae
denovo3047	2.0	0.0	0.0	0.0	0.0	Root; k__Bacteria__Firmicutes; c__Bacilli; f__Enterococcaceae
denovo3048	0.0	2.0	0.0	0.0	3.0	Root; k__Bacteria__Bacteroidetes; c__Bacteroidia; f__Prevotellaceae; g__Prevotella
denovo3050	0.0	1.0	1.0	2.0	1.0	Root; k__Bacteria__Bacteroidetes; c__Bacteroidia; f__Prevotellaceae; g__Prevotella
denovo3057	0.0	3.0	2.0	0.0	2.0	Root; k__Bacteria__Firmicutes; c__Clostridia; f__Ruminococcaceae
denovo3058	2.0	0.0	0.0	0.0	0.0	Root; k__Bacteria__Firmicutes; c__Clostridia
denovo3059	2.0	0.0	0.0	0.0	0.0	Root; k__Bacteria__Firmicutes; c__Clostridia; f__Clostridiaceae; g__Clostridium; s__Clostridiumbutyricum
denovo3060	0.0	11.0	2.0	3.0	0.0	Root; k__Bacteria__Actinobacteria; c__Actinobacteria; f__Actinomycetaceae; g__Actinomyces; s__
denovo3061	2.0	0.0	0.0	0.0	0.0	Root; k__Bacteria__Firmicutes; c__Bacilli; f__Lactobacillaceae
denovo3062	7.0	1.0	3.0	1.0	0.0	Root; k__Bacteria__Firmicutes; c__Bacilli; f__Enterococcaceae
denovo3063	0.0	1.0	1.0	0.0	0.0	Root; k__Bacteria__Bacteroidetes; c__Bacteroidia; f__Prevotellaceae; g__Prevotella
denovo3065	0.0	0.0	2.0	2.0	0.0	Root; k__Bacteria__Firmicutes; c__Bacilli; f__Lactobacillaceae; g__Lactobacillus
denovo3067	0.0	0.0	4.0	0.0	0.0	Root; k__Bacteria__Actinobacteria; c__Actinobacteria; f__Propionibacteriaceae; g__Propionibacterium; s__Propionibacteriumacidipropionici
denovo3068	0.0	0.0	1.0	1.0	0.0	Root; k__Bacteria__Firmicutes; c__Bacilli; f__Lactobacillaceae
denovo3069	0.0	0.0	2.0	0.0	0.0	Root; k__Bacteria__Firmicutes; c__Clostridia; f__Veillonellaceae; g__Dialister; s__
denovo3074	2.0	0.0	0.0	0.0	0.0	Root
denovo3080	0.0	1.0	2.0	0.0	0.0	Root
denovo3081	0.0	0.0	8.0	0.0	0.0	Root; k__Bacteria__Firmicutes
denovo3083	27.0	0.0	0.0	1.0	2.0	Root; k__Bacteria__Actinobacteria; c__Actinobacteria; f__Bifidobacteriaceae; g__Bifidobacterium
denovo3086	2.0	0.0	0.0	0.0	0.0	Root; k__Bacteria__Firmicutes; c__Bacilli; f__Enterococcaceae
denovo3089	8.0	0.0	0.0	0.0	0.0	Root; k__Bacteria__Firmicutes
denovo3090	1.0	0.0	0.0	1.0	0.0	Root; k__Bacteria__Firmicutes; c__Bacilli; f__Lactobacillaceae; g__Lactobacillus
denovo3091	2.0	0.0	0.0	0.0	0.0	Root
denovo3092	0.0	0.0	1.0	3.0	2.0	Root; k__Bacteria__Firmicutes; c__Clostridia
denovo3095	0.0	2.0	0.0	0.0	0.0	Root; k__Bacteria__Firmicutes; c__Clostridia; f__Ruminococcaceae
denovo3101	0.0	0.0	2.0	2.0	0.0	Root; k__Bacteria__Actinobacteria; c__Actinobacteria; f__Propionibacteriaceae; g__Propionibacterium; s__Propionibacteriumacidipropionici
denovo3102	0.0	0.0	0.0	0.0	2.0	Root; k__Bacteria__Firmicutes; c__Clostridia; f__ClostridialesFamilyXI.IncertaeSedis; g__Anaerococcus; s__
denovo3103	0.0	0.0	1.0	0.0	5.0	Root; k__Bacteria__Actinobacteria; c__Actinobacteria; f__Bifidobacteriaceae; g__Bifidobacterium
denovo3104	0.0	0.0	3.0	1.0	1.0	Root; k__Bacteria__Bacteroidetes; c__Bacteroidia; f__Prevotellaceae; g__Prevotella
denovo3105	0.0	1.0	1.0	0.0	0.0	Root; k__Bacteria__Firmicutes; c__Bacilli; f__Lactobacillaceae; g__Lactobacillus
denovo3106	11.0	0.0	0.0	0.0	0.0	Root; k__Bacteria__Firmicutes; c__Bacilli; f__Lactobacillaceae; g__Lactobacillus
denovo3107	14.0	0.0	0.0	0.0	0.0	Root; k__Bacteria__Firmicutes; c__Bacilli; f__Lactobacillaceae; g__Lactobacillus; s__Lactobacillusmanihotivorans
denovo3111	0.0	1.0	2.0	0.0	0.0	Root; k__Bacteria__Bacteroidetes; c__Bacteroidia
denovo3112	2.0	0.0	0.0	0.0	0.0	Root; k__Bacteria__Firmicutes; c__Bacilli; f__Enterococcaceae
denovo3113	4.0	0.0	0.0	0.0	0.0	Root; k__Bacteria__Firmicutes; c__Bacilli; f__Lactobacillaceae; g__Lactobacillus
denovo3116	2.0	0.0	0.0	0.0	0.0	Root; k__Bacteria__Firmicutes; c__Bacilli; f__Lactobacillaceae; g__Lactobacillus; s__Lactobacillusmanihotivorans
denovo3117	0.0	0.0	0.0	1.0	2.0	Root; k__Bacteria__Firmicutes; c__Bacilli; f__Lactobacillaceae; g__Lactobacillus; s__Lactobacillusmanihotivorans
denovo3118	2.0	0.0	0.0	0.0	0.0	Root; k__Bacteria__Firmicutes; c__Bacilli; f__Lactobacillaceae; g__Lactobacillus
denovo3122	2.0	0.0	0.0	0.0	0.0	Root; k__Bacteria__Firmicutes
denovo3125	0.0	0.0	2.0	4.0	0.0	Root; k__Bacteria__Firmicutes; c__Clostridia; f__Ruminococcaceae; g__Anaerofilum; s__
denovo3130	0.0	2.0	0.0	1.0	0.0	Root; k__Bacteria__Actinobacteria; c__Actinobacteria; f__Actinomycetaceae; g__Actinomyces; s__
denovo3131	0.0	0.0	2.0	0.0	0.0	Root; k__Bacteria__Firmicutes; c__Clostridia
denovo3132	0.0	3.0	1.0	1.0	0.0	Root; k__Bacteria__Firmicutes; c__Bacilli; f__Lactobacillaceae
denovo3133	0.0	0.0	2.0	0.0	0.0	Root; k__Bacteria__Proteobacteria; c__Gammaproteobacteria; f__Pseudomonadaceae; g__Pseudomonas
denovo3135	0.0	0.0	1.0	1.0	0.0	Root; k__Bacteria__Firmicutes; c__Bacilli; f__Lactobacillaceae
denovo3137	2.0	0.0	0.0	0.0	0.0	Root; k__Bacteria__Firmicutes; c__Bacilli; f__Lactobacillaceae
denovo3138	0.0	0.0	9.0	3.0	0.0	Root; k__Bacteria__Actinobacteria; c__Actinobacteria; f__Actinomycetaceae; g__Actinomyces; s__
denovo3139	0.0	0.0	0.0	1.0	1.0	Root; k__Bacteria__Firmicutes; c__Clostridia; f__Lachnospiraceae; g__Lachnospira
denovo3141	0.0	1.0	0.0	1.0	1.0	Root; k__Bacteria__Firmicutes; c__Clostridia; f__Lachnospiraceae; g__Lachnospira
denovo3142	0.0	1.0	1.0	0.0	0.0	Root; k__Bacteria__Firmicutes
denovo3143	3.0	0.0	0.0	0.0	0.0	Root; k__Bacteria__Firmicutes; c__Bacilli; f__Enterococcaceae
denovo3146	5.0	0.0	0.0	0.0	0.0	Root; k__Bacteria__Firmicutes; c__Bacilli; f__Lactobacillaceae; g__Lactobacillus
denovo3147	3.0	0.0	0.0	0.0	15.0	Root; k__Bacteria__Firmicutes; c__Clostridia; f__Lachnospiraceae; g__Lachnospira
denovo3150	1.0	0.0	4.0	0.0	1.0	Root; k__Bacteria__Actinobacteria; c__Actinobacteria; f__Bifidobacteriaceae; g__Bifidobacterium; s__
denovo3151	0.0	0.0	2.0	0.0	0.0	Root; k__Bacteria__Firmicutes; c__Bacilli; f__Lactobacillaceae
denovo3152	0.0	2.0	0.0	1.0	0.0	Root; k__Bacteria__Actinobacteria; c__Actinobacteria
denovo3156	1.0	0.0	0.0	0.0	1.0	Root; k__Bacteria__Firmicutes; c__Bacilli; f__Lactobacillaceae
denovo3157	2.0	0.0	0.0	0.0	0.0	Root; k__Bacteria__Firmicutes; c__Bacilli; f__Lactobacillaceae; g__Lactobacillus
denovo3159	4.0	0.0	0.0	0.0	0.0	Root; k__Bacteria__Firmicutes; c__Bacilli; f__Lactobacillaceae; g__Lactobacillus; s__Lactobacilluszeae
denovo3160	5.0	0.0	2.0	0.0	0.0	Root; k__Bacteria__Firmicutes; c__Bacilli; f__Lactobacillaceae; g__Lactobacillus
denovo3161	0.0	3.0	1.0	1.0	7.0	Root; k__Bacteria__Bacteroidetes; c__Bacteroidia; f__Prevotellaceae; g__Prevotella
denovo3162	0.0	1.0	0.0	2.0	0.0	Root; k__Bacteria__Firmicutes; c__Bacilli; f__Lactobacillaceae
denovo3163	0.0	3.0	1.0	1.0	0.0	Root; k__Bacteria__Firmicutes
denovo3166	3.0	0.0	0.0	0.0	0.0	Root; k__Bacteria__Firmicutes
denovo3167	0.0	0.0	1.0	1.0	0.0	Root; k__Bacteria__Firmicutes; c__Clostridia; f__Clostridiaceae; g__Clostridium
denovo3168	0.0	0.0	1.0	0.0	3.0	Root; k__Bacteria__Firmicutes; c__Clostridia; f__Lachnospiraceae; g__Roseburia; s__
denovo3169	0.0	0.0	2.0	0.0	0.0	Root
denovo3170	0.0	0.0	0.0	2.0	0.0	Root; k__Bacteria__Actinobacteria; c__Actinobacteria; f__Propionibacteriaceae; g__Propionibacterium; s__Propionibacteriumacidipropionici
denovo3171	0.0	0.0	2.0	0.0	0.0	Root; k__Bacteria__Firmicutes; c__Bacilli; f__Lactobacillaceae; g__Lactobacillus; s__Lactobacilluscapillatus
denovo3174	0.0	2.0	0.0	1.0	0.0	Root; k__Bacteria__Actinobacteria; c__Actinobacteria; f__Actinomycetaceae; g__Actinomyces; s__
denovo3176	0.0	0.0	3.0	1.0	1.0	Root; k__Bacteria__Bacteroidetes; c__Bacteroidia; f__Prevotellaceae; g__Prevotella
denovo3177	0.0	0.0	2.0	0.0	0.0	Root; k__Bacteria__Firmicutes; c__Clostridia; f__Ruminococcaceae; g__Clostridium
denovo3178	2.0	0.0	2.0	1.0	0.0	Root; k__Bacteria__Firmicutes; c__Bacilli; f__Enterococcaceae
denovo3180	0.0	0.0	2.0	0.0	0.0	Root; k__Bacteria__Proteobacteria; c__Betaproteobacteria
denovo3188	8.0	0.0	0.0	0.0	0.0	Root; k__Bacteria__Firmicutes; c__Bacilli; f__Lactobacillaceae; g__Lactobacillus; s__Lactobacillusmanihotivorans
denovo3189	0.0	0.0	0.0	2.0	0.0	Root; k__Bacteria__Firmicutes; c__Clostridia
denovo3190	0.0	0.0	0.0	2.0	0.0	Root; k__Bacteria__Bacteroidetes; c__Bacteroidia; f__Prevotellaceae; g__Prevotella
denovo3192	3.0	0.0	0.0	0.0	0.0	Root; k__Bacteria__Firmicutes; c__Bacilli; f__Lactobacillaceae; g__Lactobacillus; s__Lactobacillusmanihotivorans
denovo3193	0.0	2.0	35.0	9.0	2.0	Root; k__Bacteria__Firmicutes; c__Clostridia; f__Clostridiaceae; g__Clostridium; s__
denovo3196	2.0	0.0	0.0	0.0	0.0	Root; k__Bacteria__Firmicutes; c__Bacilli; f__Lactobacillaceae; g__Lactobacillus; s__Lactobacillusmanihotivorans
denovo3198	0.0	0.0	0.0	1.0	2.0	Root; k__Bacteria__Firmicutes; c__Bacilli; f__Lactobacillaceae; g__Lactobacillus; s__Lactobacillusmanihotivorans
denovo3202	0.0	0.0	0.0	2.0	0.0	Root; k__Bacteria__Firmicutes; c__Clostridia; f__Clostridiaceae; g__Clostridium
denovo3207	0.0	0.0	2.0	0.0	0.0	Root; k__Bacteria__Firmicutes; c__Clostridia; f__Ruminococcaceae
denovo3208	0.0	0.0	0.0	1.0	2.0	Root; k__Bacteria__Bacteroidetes; c__Bacteroidia; f__Prevotellaceae; g__Prevotella
denovo3210	0.0	2.0	7.0	11.0	0.0	Root; k__Bacteria__Firmicutes; c__Clostridia; f__Ruminococcaceae; g__Clostridium
denovo3213	0.0	0.0	3.0	0.0	0.0	Root; k__Bacteria__Firmicutes; c__Clostridia; f__Clostridiaceae; g__Clostridium
denovo3215	3.0	0.0	0.0	0.0	0.0	Root; k__Bacteria__Firmicutes; c__Bacilli; f__Enterococcaceae
denovo3217	0.0	2.0	0.0	0.0	0.0	Root; k__Bacteria__Firmicutes; c__Clostridia; f__Ruminococcaceae
denovo3218	3.0	0.0	0.0	0.0	0.0	Root; k__Bacteria__Firmicutes; c__Bacilli; f__Lactobacillaceae; g__Lactobacillus; s__Lactobacillusmanihotivorans
denovo3225	2.0	0.0	0.0	0.0	0.0	Root; k__Bacteria__Firmicutes
denovo3226	0.0	12.0	42.0	7.0	0.0	Root; k__Bacteria__Firmicutes; c__Clostridia; f__Veillonellaceae; g__Dialister; s__
denovo3228	0.0	4.0	1.0	3.0	0.0	Root; k__Bacteria__Firmicutes; c__Clostridia; f__Ruminococcaceae
denovo3230	0.0	5.0	9.0	5.0	0.0	Root; k__Bacteria__Firmicutes; c__Clostridia; f__Ruminococcaceae; g__Clostridium; s__
denovo3231	0.0	5.0	3.0	2.0	1.0	Root; k__Bacteria__Firmicutes; c__Clostridia; f__Ruminococcaceae
denovo3233	0.0	0.0	2.0	0.0	0.0	Root; k__Bacteria__Firmicutes; c__Clostridia; f__Ruminococcaceae
denovo3234	0.0	0.0	3.0	1.0	0.0	Root; k__Bacteria__Proteobacteria
denovo3241	2.0	0.0	0.0	0.0	0.0	Root; k__Bacteria__Firmicutes; c__Bacilli; f__Lactobacillaceae; g__Lactobacillus
denovo3242	3.0	0.0	0.0	0.0	0.0	Root; k__Bacteria__Actinobacteria; c__Actinobacteria; f__Bifidobacteriaceae
denovo3245	5.0	4.0	3.0	1.0	1.0	Root; k__Bacteria__Firmicutes; c__Bacilli; f__Lactobacillaceae; g__Lactobacillus; s__Lactobacilluszeae
denovo3252	1.0	0.0	1.0	0.0	1.0	Root; k__Bacteria__Firmicutes; c__Clostridia; f__Lachnospiraceae; g__Lachnospira
denovo3254	4.0	0.0	0.0	0.0	0.0	Root; k__Bacteria__Firmicutes; c__Bacilli; f__Lactobacillaceae; g__Lactobacillus; s__Lactobacillusmanihotivorans
denovo3256	0.0	0.0	4.0	1.0	0.0	Root; k__Bacteria__Firmicutes; c__Bacilli; f__Lactobacillaceae
denovo3258	1.0	0.0	0.0	0.0	1.0	Root; k__Bacteria__Firmicutes; c__Clostridia; f__Lachnospiraceae; g__Lachnospira; s__Lachnospirapectinoschiza
denovo3259	6.0	0.0	0.0	0.0	0.0	Root
denovo3260	0.0	2.0	0.0	0.0	1.0	Root; k__Bacteria__Firmicutes; c__Clostridia
denovo3265	0.0	0.0	0.0	2.0	0.0	Root; k__Bacteria__Actinobacteria; c__Actinobacteria; f__Actinomycetaceae; g__Actinomyces; s__
denovo3267	0.0	0.0	5.0	0.0	0.0	Root; k__Bacteria__Actinobacteria; c__Actinobacteria; f__Coriobacteriaceae
denovo3268	2.0	0.0	1.0	1.0	7.0	Root; k__Bacteria__Firmicutes; c__Clostridia; f__Lachnospiraceae; g__Lachnospira
denovo3277	1.0	0.0	3.0	1.0	0.0	Root; k__Bacteria__Actinobacteria; c__Actinobacteria; f__Propionibacteriaceae; g__Propionibacterium; s__Propionibacteriumacidipropionici
denovo3278	0.0	2.0	0.0	0.0	0.0	Root; k__Bacteria__Actinobacteria; c__Actinobacteria; f__Actinomycetaceae; g__Actinomyces; s__
denovo3283	2.0	0.0	0.0	0.0	0.0	Root; k__Bacteria__Firmicutes; c__Bacilli; f__Lactobacillaceae; g__Lactobacillus; s__Lactobacillusmanihotivorans
denovo3285	0.0	0.0	0.0	2.0	0.0	Root; k__Bacteria__Actinobacteria; c__Actinobacteria; f__Propionibacteriaceae; g__Propionibacterium; s__Propionibacteriumacidipropionici
denovo3289	0.0	0.0	0.0	2.0	0.0	Root; k__Bacteria__Actinobacteria; c__Actinobacteria; f__Propionibacteriaceae; g__Propionibacterium; s__Propionibacteriumacidipropionici
denovo3293	0.0	2.0	0.0	0.0	0.0	Root; k__Bacteria__Firmicutes
denovo3294	2.0	0.0	1.0	0.0	0.0	Root; k__Bacteria__Firmicutes; c__Bacilli
denovo3295	3.0	0.0	0.0	0.0	0.0	Root; k__Bacteria__Firmicutes; c__Bacilli; f__Lactobacillaceae; g__Lactobacillus
denovo3297	0.0	0.0	2.0	0.0	6.0	Root; k__Bacteria__Firmicutes; c__Bacilli; f__Planococcaceae; g__Rummeliibacillus; s__
denovo3300	0.0	0.0	8.0	2.0	0.0	Root; k__Bacteria__Proteobacteria; c__Betaproteobacteria
denovo3302	0.0	0.0	3.0	0.0	0.0	Root; k__Bacteria__Bacteroidetes; c__Bacteroidia; f__Prevotellaceae
denovo3303	2.0	0.0	0.0	0.0	3.0	Root; k__Bacteria__Firmicutes; c__Clostridia; f__Lachnospiraceae; g__Lachnospira
denovo3304	0.0	0.0	1.0	3.0	2.0	Root; k__Bacteria__Firmicutes; c__Clostridia; f__Eubacteriaceae
denovo3305	0.0	4.0	0.0	0.0	0.0	Root; k__Bacteria__Actinobacteria; c__Actinobacteria; f__Actinomycetaceae; g__Actinomyces
denovo3307	3.0	0.0	0.0	0.0	3.0	Root; k__Bacteria__Firmicutes; c__Bacilli; f__Enterococcaceae; g__Enterococcus; s__Enterococcuscasseliflavus
denovo3310	0.0	2.0	0.0	0.0	1.0	Root; k__Bacteria__Firmicutes; c__Clostridia; f__Ruminococcaceae; g__Anaerofilum; s__
denovo3311	0.0	6.0	1.0	2.0	0.0	Root; k__Bacteria__Firmicutes; c__Clostridia; f__Clostridiaceae; g__Clostridium
denovo3316	0.0	1.0	1.0	0.0	0.0	Root; k__Bacteria__Firmicutes; c__Bacilli; f__Lactobacillaceae; g__Lactobacillus
denovo3319	0.0	0.0	0.0	2.0	0.0	Root; k__Bacteria__Firmicutes; c__Clostridia; f__Ruminococcaceae; g__Oscillospira; s__
denovo3322	0.0	0.0	2.0	0.0	0.0	Root; k__Bacteria__Firmicutes; c__Clostridia; f__Lachnospiraceae
denovo3324	0.0	1.0	1.0	3.0	0.0	Root; k__Bacteria__Actinobacteria; c__Actinobacteria; f__Actinomycetaceae
denovo3325	0.0	0.0	2.0	0.0	0.0	Root; k__Bacteria__Firmicutes
denovo3327	0.0	0.0	0.0	2.0	2.0	Root; k__Bacteria__Firmicutes
denovo3328	0.0	0.0	1.0	1.0	0.0	Root; k__Bacteria__Actinobacteria; c__Actinobacteria; f__Actinomycetaceae; g__Actinomyces; s__
denovo3330	0.0	0.0	6.0	0.0	0.0	Root; k__Bacteria__Firmicutes; c__Clostridia; f__Ruminococcaceae
denovo3333	2.0	0.0	0.0	0.0	0.0	Root; k__Bacteria__Firmicutes; c__Clostridia
denovo3334	34.0	0.0	0.0	0.0	2.0	Root; k__Bacteria__Actinobacteria; c__Actinobacteria; f__Bifidobacteriaceae
denovo3335	0.0	0.0	2.0	0.0	0.0	Root; k__Bacteria__Firmicutes
denovo3336	0.0	2.0	0.0	0.0	0.0	Root; k__Bacteria__Actinobacteria; c__Actinobacteria
denovo3339	0.0	1.0	0.0	0.0	4.0	Root; k__Bacteria__Bacteroidetes; c__Bacteroidia; f__Prevotellaceae; g__Prevotella
denovo3340	0.0	0.0	1.0	0.0	2.0	Root; k__Bacteria__Bacteroidetes; c__Bacteroidia; f__Prevotellaceae; g__Prevotella
denovo3341	0.0	27.0	16.0	7.0	69.0	Root; k__Bacteria__Bacteroidetes; c__Bacteroidia; f__Prevotellaceae; g__Prevotella
denovo3343	5.0	0.0	0.0	0.0	3.0	Root; k__Bacteria__Firmicutes
denovo3348	0.0	7.0	2.0	3.0	1.0	Root; k__Bacteria__Firmicutes; c__Clostridia; f__Clostridiaceae; g__Clostridium
denovo3350	0.0	1.0	4.0	3.0	3.0	Root; k__Bacteria__Bacteroidetes; c__Bacteroidia; f__Prevotellaceae; g__Prevotella
denovo3355	0.0	1.0	3.0	1.0	1.0	Root; k__Bacteria__Bacteroidetes; c__Bacteroidia; f__Prevotellaceae; g__Prevotella
denovo3360	0.0	5.0	0.0	1.0	2.0	Root; k__Bacteria__Bacteroidetes; c__Bacteroidia; f__Prevotellaceae; g__Prevotella
denovo3361	0.0	0.0	0.0	0.0	2.0	Root; k__Bacteria__Firmicutes; c__Clostridia; f__Eubacteriaceae
denovo3362	0.0	1.0	0.0	0.0	1.0	Root; k__Bacteria__Firmicutes; c__Bacilli; f__Lactobacillaceae; g__; s__
denovo3363	4.0	0.0	1.0	1.0	3.0	Root; k__Bacteria__Firmicutes; c__Clostridia
denovo3365	2.0	0.0	0.0	0.0	0.0	Root; k__Bacteria__Firmicutes; c__Bacilli; f__Lactobacillaceae; g__Lactobacillus; s__Lactobacillusmanihotivorans
denovo3369	2.0	0.0	0.0	0.0	0.0	Root; k__Bacteria__Firmicutes; c__Bacilli; f__Lactobacillaceae; g__Lactobacillus; s__Lactobacillusmanihotivorans
denovo3372	0.0	1.0	2.0	5.0	0.0	Root; k__Bacteria__Firmicutes; c__Bacilli; f__Lactobacillaceae; g__Lactobacillus
denovo3373	1.0	0.0	0.0	0.0	1.0	Root; k__Bacteria__Firmicutes; c__Bacilli; f__Enterococcaceae; g__Enterococcus; s__
denovo3375	0.0	2.0	2.0	0.0	0.0	Root
denovo3377	0.0	4.0	0.0	1.0	0.0	Root; k__Bacteria__Firmicutes; c__Bacilli; f__Lactobacillaceae; g__Lactobacillus
denovo3380	0.0	1.0	1.0	0.0	0.0	Root; k__Bacteria__Firmicutes; c__Bacilli; f__Lactobacillaceae
denovo3382	0.0	3.0	1.0	0.0	0.0	Root; k__Bacteria__Actinobacteria; c__Actinobacteria; f__Actinomycetaceae; g__Actinomyces; s__
denovo3383	0.0	2.0	1.0	0.0	2.0	Root; k__Bacteria__Firmicutes; c__Bacilli; f__Lactobacillaceae; g__Lactobacillus; s__Lactobacillusmanihotivorans
denovo3385	11.0	1204.0	865.0	492.0	2891.0	Root; k__Bacteria__Bacteroidetes; c__Bacteroidia; f__Prevotellaceae; g__Prevotella
denovo3387	0.0	0.0	0.0	0.0	2.0	Root; k__Bacteria__Bacteroidetes; c__Bacteroidia; f__Prevotellaceae; g__Prevotella
denovo3388	1.0	1.0	3.0	2.0	3.0	Root; k__Bacteria__Proteobacteria; c__Betaproteobacteria
denovo3391	0.0	1.0	5.0	5.0	0.0	Root; k__Bacteria__Firmicutes; c__Clostridia; f__Ruminococcaceae; g__Clostridium; s__
denovo3392	0.0	1.0	0.0	0.0	1.0	Root; k__Bacteria__Bacteroidetes; c__Bacteroidia; f__Prevotellaceae; g__Prevotella; s__
denovo3394	0.0	0.0	0.0	0.0	3.0	Root; k__Bacteria__Firmicutes; c__Clostridia; f__ClostridialesFamilyXI.IncertaeSedis; g__Anaerococcus; s__
denovo3395	0.0	0.0	0.0	0.0	2.0	Root; k__Bacteria__Firmicutes; c__Bacilli; f__Enterococcaceae
denovo3396	0.0	0.0	0.0	0.0	3.0	Root; k__Bacteria__Firmicutes; c__Bacilli; f__Lactobacillaceae
denovo3399	13.0	0.0	0.0	0.0	0.0	Root; k__Bacteria__Firmicutes; c__Bacilli; f__Lactobacillaceae; g__Lactobacillus
denovo3401	0.0	1.0	1.0	1.0	2.0	Root; k__Bacteria__Bacteroidetes; c__Bacteroidia; f__Prevotellaceae; g__Prevotella
denovo3402	2.0	0.0	0.0	0.0	0.0	Root; k__Bacteria__Firmicutes; c__Bacilli; f__Lactobacillaceae; g__Lactobacillus
denovo3403	3.0	0.0	0.0	0.0	0.0	Root; k__Bacteria__Firmicutes; c__Bacilli; f__Lactobacillaceae; g__Lactobacillus; s__Lactobacillusmanihotivorans
denovo3405	0.0	3.0	1.0	1.0	0.0	Root; k__Bacteria__Firmicutes; c__Clostridia; f__Ruminococcaceae; g__Clostridium; s__
denovo3407	14.0	0.0	0.0	0.0	1.0	Root; k__Bacteria__Firmicutes; c__Bacilli; f__Lactobacillaceae; g__Lactobacillus; s__Lactobacillusmanihotivorans
denovo3414	0.0	0.0	2.0	0.0	0.0	Root; k__Bacteria__Firmicutes; c__Clostridia; f__Clostridiaceae; g__Clostridium
denovo3417	0.0	0.0	3.0	0.0	0.0	Root; k__Bacteria__Firmicutes; c__Clostridia; f__Clostridiaceae; g__Clostridium
denovo3418	1.0	0.0	0.0	0.0	1.0	Root; k__Bacteria__Firmicutes; c__Clostridia
denovo3419	8.0	0.0	1.0	3.0	21.0	Root; k__Bacteria__Firmicutes; c__Clostridia; f__Lachnospiraceae; g__Lachnospira
denovo3422	0.0	0.0	1.0	1.0	0.0	Root; k__Bacteria__Firmicutes; c__Bacilli
denovo3424	0.0	1.0	1.0	0.0	1.0	Root; k__Bacteria__Bacteroidetes; c__Bacteroidia; f__Prevotellaceae; g__Prevotella; s__
denovo3425	0.0	1.0	0.0	1.0	0.0	Root; k__Bacteria__Bacteroidetes; c__Bacteroidia; f__Prevotellaceae; g__Prevotella; s__
denovo3426	0.0	1.0	0.0	3.0	0.0	Root; k__Bacteria__Firmicutes; c__Bacilli; f__Lactobacillaceae; g__Lactobacillus; s__
denovo3428	4.0	0.0	0.0	0.0	0.0	Root; k__Bacteria__Firmicutes; c__Bacilli; f__Lactobacillaceae; g__Lactobacillus
denovo3430	0.0	0.0	3.0	0.0	0.0	Root; k__Bacteria__Firmicutes; c__Clostridia; f__Ruminococcaceae; g__Anaerofilum; s__
denovo3431	0.0	0.0	2.0	0.0	0.0	Root; k__Bacteria__Firmicutes; c__Clostridia; f__Clostridiaceae; g__Clostridium
denovo3432	0.0	1.0	2.0	2.0	0.0	Root; k__Bacteria__Actinobacteria; c__Actinobacteria; f__Propionibacteriaceae; g__Propionibacterium; s__Propionibacteriumacidipropionici
denovo3435	0.0	0.0	0.0	0.0	2.0	Root; k__Bacteria__Firmicutes; c__Bacilli; f__Lactobacillaceae; g__; s__
denovo3436	3.0	0.0	0.0	0.0	0.0	Root; k__Bacteria__Firmicutes; c__Bacilli; f__Lactobacillaceae; g__Lactobacillus; s__Lactobacillusmanihotivorans
denovo3440	0.0	2.0	2.0	0.0	1.0	Root; k__Bacteria__Tenericutes; c__Erysipelotrichi; f__Erysipelotrichaceae; g__Bulleidia
denovo3441	0.0	1.0	0.0	1.0	1.0	Root; k__Bacteria__Firmicutes; c__Clostridia; f__Lachnospiraceae
denovo3447	0.0	0.0	1.0	0.0	2.0	Root; k__Bacteria__Firmicutes; c__Clostridia; f__Ruminococcaceae; g__Anaerofilum; s__
denovo3450	1.0	0.0	0.0	1.0	0.0	Root; k__Bacteria__Firmicutes
denovo3457	0.0	4.0	1.0	0.0	1.0	Root; k__Bacteria__Firmicutes; c__Clostridia; f__Ruminococcaceae
denovo3459	0.0	19.0	47.0	14.0	0.0	Root; k__Bacteria__Bacteroidetes; c__Bacteroidia; f__Prevotellaceae; g__Prevotella; s__
denovo3461	0.0	0.0	0.0	2.0	0.0	Root; k__Bacteria__Firmicutes; c__Bacilli; f__Lactobacillaceae; g__Lactobacillus
denovo3463	3.0	0.0	0.0	0.0	0.0	Root; k__Bacteria__Firmicutes; c__Bacilli
denovo3466	19.0	0.0	0.0	0.0	1.0	Root; k__Bacteria__Firmicutes; c__Bacilli; f__Lactobacillaceae; g__Lactobacillus
denovo3470	5.0	0.0	0.0	0.0	0.0	Root; k__Bacteria__Firmicutes
denovo3472	0.0	4.0	2.0	0.0	4.0	Root; k__Bacteria__Firmicutes; c__Clostridia; f__Ruminococcaceae
denovo3473	1.0	1.0	1.0	0.0	1.0	Root; k__Bacteria__Bacteroidetes; c__Bacteroidia; f__Prevotellaceae; g__Prevotella
denovo3476	0.0	8.0	26.0	4.0	9.0	Root; k__Bacteria__Tenericutes; c__Erysipelotrichi; f__Erysipelotrichaceae; g__Bulleidia
denovo3477	0.0	0.0	2.0	0.0	0.0	Root; k__Bacteria__Proteobacteria; c__Betaproteobacteria
denovo3483	208.0	3.0	15.0	2.0	37.0	Root; k__Bacteria__Firmicutes; c__Bacilli; f__Enterococcaceae
denovo3484	0.0	2.0	1.0	0.0	1.0	Root; k__Bacteria__Firmicutes; c__Clostridia; f__Ruminococcaceae
denovo3487	3.0	0.0	0.0	0.0	0.0	Root; k__Bacteria__Actinobacteria; c__Actinobacteria; f__Bifidobacteriaceae
denovo3489	1.0	0.0	0.0	0.0	3.0	Root; k__Bacteria__Firmicutes; c__Clostridia; f__Lachnospiraceae; g__Lachnospira
denovo3490	0.0	0.0	4.0	0.0	0.0	Root; k__Bacteria__Firmicutes; c__Clostridia; f__Ruminococcaceae
denovo3492	0.0	1.0	5.0	4.0	0.0	Root; k__Bacteria__Firmicutes; c__Clostridia; f__Ruminococcaceae
denovo3496	4.0	0.0	0.0	0.0	0.0	Root; k__Bacteria__Firmicutes; c__Bacilli; f__Lactobacillaceae; g__Lactobacillus
denovo3498	1.0	0.0	0.0	0.0	1.0	Root; k__Bacteria__Firmicutes; c__Bacilli; f__Lactobacillaceae
denovo3500	2.0	0.0	0.0	0.0	0.0	Root; k__Bacteria__Firmicutes; c__Bacilli; f__Lactobacillaceae; g__; s__
denovo3502	0.0	2.0	5.0	1.0	0.0	Root; k__Bacteria__Actinobacteria; c__Actinobacteria
denovo3506	0.0	2.0	0.0	3.0	0.0	Root; k__Bacteria__Bacteroidetes; c__Bacteroidia; f__Prevotellaceae; g__Prevotella; s__
denovo3508	0.0	0.0	0.0	2.0	0.0	Root; k__Bacteria__Firmicutes; c__Bacilli; f__Lactobacillaceae; g__Lactobacillus
denovo3509	2.0	0.0	0.0	0.0	0.0	Root; k__Bacteria__Firmicutes; c__Bacilli; f__Enterococcaceae
denovo3511	0.0	1.0	0.0	1.0	2.0	Root; k__Bacteria__Bacteroidetes; c__Bacteroidia; f__Prevotellaceae; g__Prevotella
denovo3512	2.0	0.0	0.0	0.0	0.0	Root; k__Bacteria__Firmicutes; c__Bacilli; f__Lactobacillaceae; g__Lactobacillus
denovo3514	0.0	0.0	0.0	2.0	0.0	Root; k__Bacteria__Firmicutes
denovo3516	2.0	0.0	0.0	0.0	0.0	Root; k__Bacteria__Firmicutes; c__Clostridia; f__Clostridiaceae; g__Clostridium; s__Clostridiumbutyricum
denovo3517	0.0	1.0	1.0	1.0	0.0	Root; k__Bacteria__Firmicutes; c__Clostridia; f__Ruminococcaceae; g__Anaerofilum; s__
denovo3519	4.0	0.0	0.0	0.0	1.0	Root; k__Bacteria__Firmicutes; c__Bacilli; f__Lactobacillaceae; g__Lactobacillus
denovo3528	1.0	0.0	0.0	0.0	3.0	Root; k__Bacteria__Firmicutes; c__Clostridia; f__Lachnospiraceae
denovo3529	0.0	1.0	1.0	0.0	0.0	Root; k__Bacteria__Firmicutes; c__Bacilli; f__Lactobacillaceae; g__Lactobacillus
denovo3530	0.0	0.0	0.0	0.0	2.0	Root; k__Bacteria__Firmicutes; c__Clostridia; f__Lachnospiraceae
denovo3533	1.0	0.0	0.0	0.0	3.0	Root; k__Bacteria__Firmicutes; c__Clostridia; f__Lachnospiraceae; g__Lachnospira
denovo3534	2.0	0.0	0.0	0.0	0.0	Root; k__Bacteria__Firmicutes; c__Bacilli; f__Lactobacillaceae; g__Lactobacillus; s__Lactobacillusmanihotivorans
denovo3538	0.0	2.0	0.0	0.0	0.0	Root; k__Bacteria__Proteobacteria; c__Betaproteobacteria
denovo3540	0.0	0.0	0.0	2.0	0.0	Root; k__Bacteria__Firmicutes; c__Bacilli; f__Lactobacillaceae; g__Lactobacillus; s__
denovo3541	0.0	2.0	0.0	2.0	0.0	Root; k__Bacteria__Actinobacteria; c__Actinobacteria; f__Actinomycetaceae; g__Actinomyces; s__
denovo3543	0.0	3.0	0.0	2.0	0.0	Root; k__Bacteria__Firmicutes; c__Bacilli; f__Lactobacillaceae
denovo3548	0.0	4.0	3.0	1.0	0.0	Root; k__Bacteria__Firmicutes; c__Clostridia; f__Ruminococcaceae
denovo3549	0.0	0.0	1.0	1.0	0.0	Root; k__Bacteria__Actinobacteria; c__Actinobacteria; f__Actinomycetaceae; g__Actinomyces; s__
denovo3550	0.0	2.0	6.0	4.0	0.0	Root; k__Bacteria__Firmicutes; c__Clostridia; f__Ruminococcaceae; g__Clostridium; s__
denovo3551	0.0	0.0	2.0	0.0	0.0	Root; k__Bacteria__Proteobacteria; c__Gammaproteobacteria; f__Alteromonadaceae; g__Alishewanella; s__
denovo3552	0.0	0.0	3.0	1.0	0.0	Root; k__Bacteria__Firmicutes; c__Bacilli; f__Lactobacillaceae; g__Lactobacillus; s__Lactobacilluszeae
denovo3554	3.0	0.0	0.0	0.0	0.0	Root; k__Bacteria__Firmicutes; c__Bacilli; f__Lactobacillaceae; g__Lactobacillus
denovo3556	3.0	0.0	0.0	0.0	0.0	Root; k__Bacteria__Firmicutes; c__Bacilli; f__Enterococcaceae; g__Enterococcus; s__Enterococcuscasseliflavus
denovo3557	0.0	0.0	2.0	1.0	0.0	Root; k__Bacteria__Actinobacteria; c__Actinobacteria; f__Propionibacteriaceae; g__Propionibacterium; s__Propionibacteriumacidipropionici
denovo3558	0.0	1.0	1.0	1.0	5.0	Root; k__Bacteria__Bacteroidetes; c__Bacteroidia; f__Prevotellaceae; g__Prevotella
denovo3560	0.0	5.0	1.0	3.0	4.0	Root; k__Bacteria__Firmicutes; c__Clostridia; f__Ruminococcaceae
denovo3561	2.0	0.0	0.0	0.0	0.0	Root; k__Bacteria__Firmicutes; c__Clostridia; f__Clostridiaceae; g__Clostridium; s__Clostridiumbutyricum
denovo3562	8.0	0.0	0.0	0.0	0.0	Root; k__Bacteria__Actinobacteria; c__Actinobacteria; f__Bifidobacteriaceae; g__Bifidobacterium
denovo3566	2.0	1.0	1.0	0.0	0.0	Root; k__Bacteria__Firmicutes
denovo3567	0.0	1.0	1.0	1.0	0.0	Root; k__Bacteria__Firmicutes; c__Bacilli; f__Lactobacillaceae
denovo3573	0.0	0.0	0.0	3.0	0.0	Root; k__Bacteria__Firmicutes; c__Bacilli; f__Lactobacillaceae
denovo3574	0.0	1.0	0.0	1.0	0.0	Root; k__Bacteria__Bacteroidetes; c__Bacteroidia; f__Prevotellaceae; g__Prevotella
denovo3575	0.0	1.0	1.0	0.0	0.0	Root; k__Bacteria__Firmicutes; c__Clostridia; f__Ruminococcaceae
denovo3577	4.0	0.0	4.0	0.0	2.0	Root; k__Bacteria__Proteobacteria; c__Betaproteobacteria; f__Comamonadaceae; g__Comamonas; s__
denovo3578	0.0	0.0	0.0	1.0	1.0	Root; k__Bacteria__Firmicutes; c__Clostridia; f__Lachnospiraceae
denovo3579	1.0	0.0	0.0	0.0	1.0	Root; k__Bacteria__Firmicutes
denovo3582	4.0	0.0	0.0	0.0	0.0	Root; k__Bacteria__Firmicutes; c__Bacilli; f__Lactobacillaceae; g__Lactobacillus; s__Lactobacillusmanihotivorans
denovo3583	4.0	0.0	0.0	0.0	0.0	Root; k__Bacteria__Firmicutes; c__Bacilli
denovo3588	2.0	0.0	0.0	0.0	0.0	Root; k__Bacteria__Firmicutes; c__Bacilli; f__Enterococcaceae; g__Enterococcus; s__Enterococcuscasseliflavus
denovo3589	0.0	0.0	3.0	0.0	0.0	Root; k__Bacteria__Proteobacteria; c__Gammaproteobacteria; f__Pseudomonadaceae; g__Pseudomonas
denovo3590	0.0	2.0	1.0	2.0	0.0	Root; k__Bacteria__Actinobacteria; c__Actinobacteria
denovo3591	0.0	21.0	67.0	24.0	6.0	Root; k__Bacteria__Firmicutes; c__Clostridia; f__Clostridiaceae; g__Clostridium
denovo3592	0.0	0.0	1.0	0.0	1.0	Root; k__Bacteria__Bacteroidetes; c__Bacteroidia; f__Prevotellaceae; g__Prevotella
denovo3595	0.0	0.0	2.0	0.0	0.0	Root; k__Bacteria__Firmicutes
denovo3596	0.0	2.0	0.0	0.0	0.0	Root
denovo3597	2.0	0.0	1.0	1.0	10.0	Root; k__Bacteria__Firmicutes; c__Clostridia; f__Lachnospiraceae; g__Lachnospira
denovo3598	0.0	0.0	1.0	2.0	0.0	Root; k__Bacteria__Firmicutes; c__Bacilli; f__Lactobacillaceae; g__Lactobacillus; s__
denovo3600	2.0	0.0	0.0	0.0	0.0	Root; k__Bacteria__Firmicutes; c__Clostridia; f__Clostridiaceae; g__Clostridium; s__Clostridiumbutyricum
denovo3602	6.0	1.0	2.0	0.0	34.0	Root; k__Bacteria__Firmicutes; c__Clostridia; f__Lachnospiraceae
denovo3603	8.0	0.0	0.0	0.0	0.0	Root; k__Bacteria__Firmicutes; c__Bacilli; f__Lactobacillaceae; g__Lactobacillus
denovo3608	2.0	2.0	3.0	1.0	0.0	Root; k__Bacteria__Firmicutes; c__Bacilli; f__Lactobacillaceae; g__Lactobacillus
denovo3610	0.0	1.0	1.0	0.0	0.0	Root; k__Bacteria__Firmicutes; c__Clostridia; f__Ruminococcaceae
denovo3612	0.0	2.0	0.0	1.0	0.0	Root; k__Bacteria__Actinobacteria; c__Actinobacteria
